# Supplementary material for: Analysis of circRNA and miRNA expression profiles in IGF3-induced ovarian maturation in spotted scat (Scatophagus argus)
Source: Front Endocrinol (Lausanne). 2022 Nov 25;13:998207. doi: 10.3389/fendo.2022.998207 (PMC9732426; doi:10.3389/fendo.2022.998207)
Supplement: Supplementary file 1 [file Table_1.xls]

## Sheet: DE circRNA
Differentially expressed circRNA information
circRNA ID	C1_SRPBM	C2_SRPBM	C3_SRPBM	T1_SRPBM	T2_SRPBM	T3_SRPBM	Pvalue	log2FC	regulated	diff_host_gene	diff_target_miRNA
Lachesis_group1:1578819|1579333	0.687384	0.398298	0	0	0	0	0.0318464	-5.12348	down	--	--
Lachesis_group1:7054208|7059162	0.343692	0.464681	0	0	0	0	0.0492332	-4.75254	down	--	--
Lachesis_group1:12209276|12216003	0	0.86298	1.13755	0	0	0	0.0130142	-5.79274	down	--	--
Lachesis_group1:12512154|12514485	0	0	1.13755	0	0	0	0.0427046	-4.94864	down	--	--
Lachesis_group1:15518365|15518754	3.09323	0	0	0	0	0	0.0160181	-5.74841	down	--	--
Lachesis_group10:3992308|3994652	0	0	0	0	1.29637	0.747714	0.0485883	4.75484	up	--	--
Lachesis_group10:9779857|9782588	0	0.531064	1.27975	0	0	0	0.0146046	-5.71565	down	--	--
Lachesis_group10:10151635|10164103	1.85594	0	0	0	0	0	0.0274256	-5.32291	down	--	--
Lachesis_group10:13911718|13916252	0	0	0	0	1.99857	0.560785	0.0451456	4.81808	up	--	--
Lachesis_group10:14181093|14181444	0	0.132766	0.639874	0	0	0	0.0459251	-4.82413	down	--	--
Lachesis_group10:19433762|19434022	1.09981	0	0	0	0	0	0.047862	-4.8469	down	--	--
Lachesis_group10:23943036|23945663	0.343692	0.531064	0	0	0	0	0.0448337	-4.83438	down	--	--
Lachesis_group10:24247430|24247603	0	0	0	0	2.75478	0.436166	0.0397103	4.92802	up	--	--
Lachesis_group11:7559568|7580466	0	0.398298	0.568777	0	0	0	0.035357	-5.03799	down	--	--
Lachesis_group11:10584110|10591948	0	0	0	0	4.05115	0.872333	0.0213255	5.41887	up	--	--
Lachesis_group11:14167634|14167839	0	0.132766	0	0.81134	3.99714	0.872333	0.0465223	3.86279	up	--	--
Lachesis_group11:16747810|16754161	0.137477	0.597448	0.710971	0	0	0	0.0124957	-5.72957	down	--	--
Lachesis_group11:20269996|20317301	0	0.663831	0.284388	0	0	0	0.040418	-4.92568	down	--	novel_miR_68(up);novel_miR_980(down)
Lachesis_group11:22254149|22254381	1.16855	0	0	0	0	0	0.0448748	-4.90426	down	--	--
Lachesis_group11:23397082|23397595	0	0	1.06646	0	0	0	0.0457371	-4.88804	down	--	novel_miR_622(down)
Lachesis_group11:24157495|24163106	0.549907	0.265532	0.142194	0	0	0	0.0241808	-5.25665	down	--	--
Lachesis_group11:24281809|24282890	0.137477	0.199149	0.49768	0	0	0	0.0284391	-5.1365	down	--	--
Lachesis_group12:147359|147611	0.618646	1.79234	0	0	0	0	0.0117521	-5.86319	down	--	--
Lachesis_group12:4666166|4674331	3.36818	3.65107	0	0	0	0	0.00214933	-6.92581	down	--	novel_miR_980(down)
Lachesis_group12:8234088|8237820	1.85594	2.78809	0	0	0	0	0.00416079	-6.53214	down	--	--
Lachesis_group12:16781665|16787695	0.618646	0.464681	0.355485	0	0	0	0.0117313	-5.75671	down	--	--
Lachesis_group12:18086849|18088732	0	0	0	0.270447	1.29637	0.311547	0.0401899	4.86129	up	--	--
Lachesis_group13:933200|955373	0.343692	0.464681	0.142194	0	0	0	0.0255157	-5.21232	down	--	novel_miR_148(up);novel_miR_350(up)
Lachesis_group13:4006624|4034862	0.549907	0	0.284388	0	0	0	0.0406259	-4.92397	down	--	novel_miR_594(down)
Lachesis_group13:24087571|24107348	0.206215	0	0.710971	0	0	0	0.0351613	-5.05066	down	--	--
Lachesis_group14:1442092|1442371	0	1.32766	0	0	0	0	0.0480509	-4.84202	down	--	--
Lachesis_group14:4860736|4860970	0	0	1.13755	0	0	0	0.0427046	-4.94864	down	--	--
Lachesis_group14:8203871|8208935	0	0	1.27975	0	0	0	0.0376754	-5.05749	down	--	--
Lachesis_group14:14571762|14574419	0.687384	0.331915	0	0	0	0	0.0344809	-5.05913	down	EVM0020741(up)	--
Lachesis_group14:16506326|16507259	0	0	0	0.946563	0	0.747714	0.0328293	5.09627	up	--	--
Lachesis_group14:18352347|18353057	0.824861	0.86298	0	0	0	0	0.0178632	-5.56569	down	--	--
Lachesis_group14:21253991|21265749	0.618646	0	0.639874	0	0	0	0.0228221	-5.38904	down	--	--
Lachesis_group14:22189049|22190311	0.41243	0.265532	0.142194	0	0	0	0.0306206	-5.07409	down	--	--
Lachesis_group14:22955049|22955233	0.549907	0.398298	0	0	0	0	0.0384877	-4.96518	down	--	--
Lachesis_group15:1322313|1343357	0.343692	0.531064	0	0	0	0	0.0448337	-4.83438	down	--	--
Lachesis_group15:15269506|15273455	0	0	0	0	1.67448	1.18388	0.0304569	5.14287	up	--	--
Lachesis_group15:19875016|19875226	0	1.39404	0	0	0	0	0.0456169	-4.88829	down	--	--
Lachesis_group16:859638|861054	0.549907	0	0.213291	0	0	0	0.046273	-4.81301	down	--	--
Lachesis_group16:4401029|4406881	0	0	0	0.540893	3.13289	0	0.0313564	5.12238	up	--	--
Lachesis_group16:4685707|4688886	0.481169	0	0.49768	0	0	0	0.0320863	-5.1202	down	--	--
Lachesis_group16:12106405|12108287	0	0.597448	0.284388	0	0	0	0.0439855	-4.85277	down	--	--
Lachesis_group16:15821325|15828115	0	0	0	0	0.864246	0.934642	0.0480977	4.76544	up	--	--
Lachesis_group16:16690961|16693783	0.687384	0.663831	0	0	0	0	0.0242253	-5.34035	down	--	--
Lachesis_group16:18550822|18555513	0	0	0	0	16.4747	0	0.0145861	5.8202	up	--	--
Lachesis_group17:1412453|1414933	0.343692	0.597448	0	0	0	0	0.0410811	-4.90968	down	--	--
Lachesis_group17:4169484|4171791	5.0179	3.85022	0	0	0	0	0.00146335	-7.1465	down	--	--
Lachesis_group17:4325566|4340709	0.549907	0	0.49768	0	0	0	0.0293885	-5.19183	down	--	--
Lachesis_group17:11812910|11813272	0.481169	0	0.568777	0	0	0	0.0291291	-5.19924	down	--	--
Lachesis_group17:15172657|15203101	0	1.26128	0.142194	0	0	0	0.0276839	-5.24842	down	--	novel_miR_622(down)
Lachesis_group17:15562227|15563234	0	0	0.995359	0	0	0	0.0492133	-4.82251	down	--	--
Lachesis_group17:16337861|16344118	0	0.464681	0.355485	0	0	0	0.0461862	-4.80945	down	--	--
Lachesis_group18:2133736|2138771	0	0	0	0.878952	0	0.311547	0.049506	4.75203	up	--	--
Lachesis_group18:7497375|7510338	0	0	0	0.202835	3.07888	0	0.0443137	4.84176	up	--	--
Lachesis_group18:14328585|14331636	0.274954	0	0.639874	0	0	0	0.0349905	-5.05162	down	--	--
Lachesis_group18:14464833|14466671	0	0	0	1.35223	0.7022	0	0.0322565	5.10558	up	--	--
Lachesis_group18:16489148|16491978	0.274954	0	0.568777	0	0	0	0.0388928	-4.96196	down	--	--
Lachesis_group19:1329054|1329680	0	0	0	0	8.4264	0.623095	0.0121736	5.83414	up	--	--
Lachesis_group19:7876719|7882379	0.274954	0	0.426582	0	0	0	0.0494886	-4.75209	down	--	--
Lachesis_group19:12119746|12133072	0	0	1.20865	0	0	0	0.0400378	-5.00494	down	--	--
Lachesis_group19:12660462|12661025	0	0	0	0	3.56501	0.249238	0.0373144	4.9846	up	--	--
Lachesis_group19:13166438|13168310	0	0	0	0	1.29637	0.747714	0.0485883	4.75484	up	--	--
Lachesis_group19:13693957|13705836	1.09981	0.132766	0.142194	0	0	0	0.0145722	-5.64642	down	--	--
Lachesis_group19:14152882|14153957	0	0	0.995359	0	0	0	0.0492133	-4.82251	down	--	--
Lachesis_group19:14486450|14518265	0.687384	0.597448	0	0	0	0	0.0257994	-5.29129	down	--	novel_miR_64(down)
Lachesis_group19:14517719|14522137	0	0.331915	0.49768	0	0	0	0.0431772	-4.86902	down	--	--
Lachesis_group19:15099755|15109021	0.206215	0.464681	0.355485	0	0	0	0.0214201	-5.33868	down	--	--
Lachesis_group19:16809749|16823164	0	0	0	0	2.43069	0.373857	0.0466633	4.79157	up	EVM0016941(up)	--
Lachesis_group19:16826257|16849972	0.343692	0.464681	0	0	0	0	0.0492332	-4.75254	down	EVM0016941(up)	--
Lachesis_group19:20588151|20589542	0.41243	0.531064	0	0	0	0	0.0400539	-4.93066	down	--	--
Lachesis_group19:20588710|20592100	0	1.39404	0	0	0	0	0.0456169	-4.88829	down	--	--
Lachesis_group2:36383|38380	0	0.86298	0.213291	0	0	0	0.0362301	-5.02148	down	--	--
Lachesis_group2:412666|413112	0.274954	0	0.426582	0	0	0	0.0494886	-4.75209	down	--	--
Lachesis_group2:8038494|8039501	0.206215	0.86298	0	0	0	0	0.0373713	-4.99484	down	--	--
Lachesis_group2:10508519|10524712	0	0	0	0.676117	1.29637	0	0.048088	4.76557	up	--	novel_miR_64(down)
Lachesis_group2:28397542|28409828	0.824861	0.331915	0.426582	0	0	0	0.00981706	-5.88031	down	--	--
Lachesis_group20:1133002|1133403	0.343692	0.663831	0	0	0	0	0.0378476	-4.97938	down	--	--
Lachesis_group20:1212140|1212595	0	1.39404	0	0	0	0	0.0456169	-4.88829	down	--	--
Lachesis_group20:1212325|1212552	4.1243	0	0	0	0	0	0.0119092	-5.97193	down	--	--
Lachesis_group20:3496349|3506434	0.962338	0.199149	0	0	0	0	0.0290155	-5.20866	down	--	--
Lachesis_group20:5328562|5328715	0	0.398298	0.568777	0	0	0	0.035357	-5.03799	down	--	--
Lachesis_group20:9345383|9364135	0.549907	1.32766	0	0	0	0	0.0164703	-5.62568	down	--	--
Lachesis_group20:17704256|17706038	0	0	1.13755	0	0	0	0.0427046	-4.94864	down	--	--
Lachesis_group21:132143|135776	0.206215	0.464681	0.142194	0	0	0	0.033366	-5.00733	down	--	--
Lachesis_group21:135464|135776	0	0.199149	0.568777	0	0	0	0.0464735	-4.80907	down	--	--
Lachesis_group21:514484|517691	0.137477	1.06213	0.284388	0	0	0	0.0141216	-5.65019	down	--	--
Lachesis_group21:5983004|5986663	0	0	0	0.473282	0	0.747714	0.0498938	4.74273	up	--	--
Lachesis_group21:9315627|9321600	0.549907	0.331915	0	0	0	0	0.0420534	-4.89065	down	--	--
Lachesis_group21:11076879|11083118	1.30603	0	1.56414	0	0	0	0.00701618	-6.20994	down	--	--
Lachesis_group21:11454549|11465006	0.756123	0.132766	0	0	0	0	0.0414534	-4.91294	down	--	--
Lachesis_group22:310459|315223	0.618646	0	1.20865	0	0	0	0.0135152	-5.77088	down	--	--
Lachesis_group22:498360|504745	0	0.531064	0.426582	0	0	0	0.0374831	-4.9879	down	--	--
Lachesis_group22:3192268|3196228	0.137477	0.464681	0.284388	0	0	0	0.0282445	-5.13622	down	--	--
Lachesis_group22:3864132|3868474	0	0.531064	0.355485	0	0	0	0.0422275	-4.88696	down	--	--
Lachesis_group22:5544674|5548200	0.41243	0	0.924262	0	0	0	0.0209523	-5.45524	down	--	--
Lachesis_group22:8978380|8979265	0	0	0	0	7.67018	0	0.0311832	5.20777	up	--	--
Lachesis_group22:9265335|9268667	0.687384	0	0.426582	0	0	0	0.0274144	-5.24864	down	--	--
Lachesis_group22:9314668|9315672	0.618646	0	0.639874	0	0	0	0.0228221	-5.38904	down	--	--
Lachesis_group22:11338026|11385438	0	0	0	0.676117	0	0.810023	0.0390293	4.95297	up	--	novel_miR_594(down)
Lachesis_group23:1653346|1654411	0	0	0	0	2.97085	0.249238	0.0443871	4.8376	up	--	--
Lachesis_group24:1104583|1122961	0.343692	2.58894	0	0	0	0	0.00989463	-5.98922	down	--	novel_miR_980(down)
Lachesis_group24:1262163|1262909	0.206215	1.1949	0.568777	0	0	0	0.00792439	-6.02653	down	--	--
Lachesis_group24:1418722|1422873	0.618646	0.663831	0	0	0	0	0.0261876	-5.27906	down	--	--
Lachesis_group24:2521543|2527291	0	0	0	0.540893	0.756215	0.249238	0.0386501	4.89377	up	--	--
Lachesis_group24:3193389|3194583	0.549907	0.663831	0	0	0	0	0.0284464	-5.21293	down	--	--
Lachesis_group24:3455166|3456947	0	0	0	1.48746	1.67448	0	0.0226732	5.37705	up	--	--
Lachesis_group24:10117516|10185670	0	0	0	0.40567	0.270077	0.436166	0.0480739	4.71955	up	--	novel_miR_622(down)
Lachesis_group24:10220671|10226646	0.824861	0.86298	0.213291	0	0	0	0.00804793	-6.01243	down	--	--
Lachesis_group24:11277357|11288706	0.481169	0	0.782068	0	0	0	0.0225891	-5.39764	down	--	--
Lachesis_group24:11323581|11331041	0	0	0	0	3.61903	0.685404	0.0262221	5.26118	up	--	novel_miR_980(down)
Lachesis_group3:1502909|1504211	0.137477	0.199149	0.284388	0	0	0	0.0448454	-4.76355	down	--	--
Lachesis_group3:4319315|4329577	0	1.06213	0.213291	0	0	0	0.0295632	-5.19095	down	--	--
Lachesis_group3:15284440|15286104	0.756123	0.796597	0	0	0	0	0.0200881	-5.48003	down	--	--
Lachesis_group3:24093950|24094488	0	0.597448	0.426582	0	0	0	0.0346601	-5.05329	down	--	--
Lachesis_group4:1361966|1362993	0	0.265532	0.568777	0	0	0	0.0420874	-4.89293	down	--	--
Lachesis_group4:2145597|2147139	0	0	0	0.81134	2.70077	0	0.0281724	5.20609	up	--	--
Lachesis_group4:6072464|6077013	0	0.663831	0.213291	0	0	0	0.0461078	-4.81384	down	--	--
Lachesis_group4:9482209|9482445	0	0	0	0.135223	5.07744	0	0.0289228	5.2012	up	EVM0023653(up)	--
Lachesis_group4:9507619|9533034	0	0.663831	0.426582	0	0	0	0.032193	-5.1143	down	EVM0023653(up)	--
Lachesis_group4:10738393|10751604	0	0	0	1.01418	1.08031	0	0.0374937	4.97802	up	EVM0014422(up)	--
Lachesis_group4:10784151|10820783	0	0.597448	0.639874	0	0	0	0.0258974	-5.29003	down	EVM0014422(up)	novel_miR_214(down)
Lachesis_group4:11885230|11889022	0	0	0	0.202835	0.540154	0.623095	0.0438352	4.79374	up	--	--
Lachesis_group4:25088564|25089003	0	0	0	0.473282	0	0.747714	0.0498938	4.74273	up	--	--
Lachesis_group4:26364815|26373185	0	0.265532	0.568777	0	0	0	0.0420874	-4.89293	down	--	--
Lachesis_group5:1144177|1147188	0	0	0	0.473282	3.29494	0	0.0318723	5.11007	up	--	novel_miR_622(down)
Lachesis_group5:1409003|1409794	0.549907	0.464681	0	0	0	0	0.0354357	-5.03387	down	--	--
Lachesis_group5:3642051|3648992	0.274954	1.06213	0	0	0	0	0.0275334	-5.24479	down	--	--
Lachesis_group5:5053790|5054979	0	0	0	0.540893	1.72849	0	0.0475868	4.7744	up	--	--
Lachesis_group5:6232493|6237420	0.206215	0	0.49768	0	0	0	0.0493288	-4.75695	down	EVM0022496(up)	--
Lachesis_group5:6245955|6270787	0	0	0	0	1.35038	0.810023	0.0449921	4.82099	up	--	novel_miR_743(down);novel_miR_594(down);novel_miR_980(down)
Lachesis_group5:13765814|13766220	0.481169	0.398298	0	0	0	0	0.0427879	-4.87472	down	--	--
Lachesis_group5:14140157|14141543	0.481169	0.398298	0	0	0	0	0.0427879	-4.87472	down	--	--
Lachesis_group6:230795|231979	0.274954	0.730214	0	0	0	0	0.0389779	-4.95609	down	--	--
Lachesis_group6:918540|919834	0	0	0	0	4.48328	0.311547	0.0281684	5.21162	up	--	--
Lachesis_group6:1180152|1182647	0	0.265532	0.924262	0	0	0	0.0259527	-5.29473	down	--	--
Lachesis_group6:3652480|3708833	0	0	1.13755	0	0	0	0.0427046	-4.94864	down	--	--
Lachesis_group6:4540761|4555117	0	0	0	0.608505	0.594169	1.43312	0.0137868	5.65345	up	--	novel_miR_980(down)
Lachesis_group6:10434138|10434667	0	0	1.13755	0	0	0	0.0427046	-4.94864	down	--	--
Lachesis_group6:13099489|13123771	0	0	0	0.40567	0.810231	0.623095	0.0292252	5.10927	up	--	--
Lachesis_group6:15118063|15151570	0.274954	1.79234	0	0	0	0	0.0159627	-5.65549	down	--	--
Lachesis_group6:18803448|18804395	0	1.1949	0.284388	0	0	0	0.0237462	-5.36048	down	--	--
Lachesis_group6:19848969|19850665	0	0.132766	0	0.270447	3.83509	1.86928	0.0435246	3.95331	up	--	--
Lachesis_group6:22256563|22257035	0.756123	0.331915	0	0	0	0	0.0315414	-5.13319	down	--	--
Lachesis_group6:22388471|22395697	0.481169	0.597448	0	0	0	0	0.0334225	-5.08184	down	--	--
Lachesis_group6:24876702|24876862	0.41243	0.796597	0	0	0	0	0.0296457	-5.18064	down	--	--
Lachesis_group7:1620010|1629170	0	0.331915	0.426582	0	0	0	0.0490305	-4.75776	down	--	--
Lachesis_group7:4590349|4591045	0.893599	0	0.568777	0	0	0	0.0188449	-5.53151	down	--	--
Lachesis_group7:5555669|5556170	0.618646	0.531064	0	0	0	0	0.0299802	-5.171	down	EVM0003846(up)	--
Lachesis_group7:7215287|7239736	0	0	0	1.21701	0	0.311547	0.0369525	5.0038	up	EVM0011559(up)	--
Lachesis_group7:12835280|12852257	0	0	0	0.338058	1.78251	0.186928	0.0349836	4.97504	up	--	--
Lachesis_group8:3203829|3217662	0.481169	0.464681	0	0	0	0	0.0391939	-4.94913	down	--	--
Lachesis_group8:3896300|3901867	0	0	0	0.878952	3.24092	1.18388	0.00674224	6.09593	up	--	--
Lachesis_group8:4867835|4883318	0	0.597448	0.284388	0	0	0	0.0439855	-4.85277	down	--	--
Lachesis_group8:5245969|5261450	0.206215	0.265532	0.284388	0	0	0	0.0334563	-5.00088	down	--	--
Lachesis_group8:8516286|8525406	0	0	0	0.202835	3.29494	0	0.0415773	4.89646	up	--	--
Lachesis_group8:9346797|9350606	0.618646	0.132766	0.639874	0	0	0	0.0123594	-5.74067	down	--	--
Lachesis_group8:11164383|11215015	0	0	0	0.608505	1.18834	0.124619	0.0348399	4.98097	up	--	tch-miR-143-3p(up);oha-miR-143-3p(up);novel_miR_148(up);mdo-miR-143-3p(up)
Lachesis_group8:11690653|11691198	0.137477	0.929363	0	0	0	0	0.0391043	-4.96124	down	--	--
Lachesis_group8:14041390|14041561	0	1.32766	0	0	0	0	0.0480509	-4.84202	down	--	--
Lachesis_group8:15901821|15905340	0	0	0	0	5.40154	0	0.044139	4.90568	up	--	--
Lachesis_group8:21516441|21534060	0.206215	0	0.710971	0	0	0	0.0351613	-5.05066	down	--	--
Lachesis_group8:25132980|25136369	0	0	0	0.540893	1.45842	0.373857	0.0249457	5.22626	up	--	--
Lachesis_group9:4697767|4697949	0	0	0	0	5.6176	0	0.0424649	4.94012	up	--	--
Lachesis_group9:6289852|6291529	0	0	0	0.540893	0.864246	0.934642	0.0187778	5.43305	up	--	--
Lachesis_group9:7134125|7168766	0	0	1.06646	0	0	0	0.0457371	-4.88804	down	--	--
Lachesis_group9:7926367|7927901	0.274954	0	0.639874	0	0	0	0.0349905	-5.05162	down	--	--
Lachesis_group9:14932170|14933005	0	0	1.84852	0	0	0	0.0254947	-5.38349	down	--	--
Lachesis_group9:14951673|14954357	1.09981	0.265532	0	0	0	0	0.0232414	-5.37849	down	--	--
Lachesis_group9:19405978|19440800	744.781	0	0	0	0	0	0.0210349	-5.71664	down	--	--
Lachesis_group9:19406851|19442214	0	0	40.4542	0	0	0	0.025066	-5.5635	down	--	novel_miR_743(down)
Lachesis_group9:21553816|21558121	0.618646	0	0.142194	0	0	0	0.0478368	-4.78763	down	--	--
Lachesis_group9:21673289|21675300	0	0	0	0.608505	0	0.685404	0.0459676	4.81393	up	--	--

## Sheet: DE miRNA
Differentially expressed miRNA information
miRNA ID	C1_TPM	C2_TPM	C3_TPM	T1_TPM	T2_TPM	T3_TPM	Pvalue	log2FC	regulated	diff_target_gene	diff_target_circRNA
novel_miR_820	11.0614	10.5305	0	0	0	0	0.000197183	-5.76687	down	--	--
novel_miR_214	4.42458	10.5305	6.01067	0	0.978375	0	0.000249206	-3.64641	down	--	Lachesis_group4:10784151|10820783(down)
novel_miR_696	63.4189	43.4383	39.0694	102.371	69.4646	89.3259	0.0005858	0.861129	up	EVM0015756(up)	--
novel_miR_594	463.106	437.016	8022.74	441.55	394.285	467.047	0.000756317	-2.72167	down	EVM0020711(up);EVM0013116(down)	Lachesis_group13:4006624|4034862(down);Lachesis_group22:11338026|11385438(up);Lachesis_group5:6245955|6270787(up)
novel_miR_622	56.7821	85.5603	51.0907	28.3677	27.3945	35.7304	0.000846023	-1.01351	down	EVM0022248(down);EVM0018599(up);EVM0007918(up);EVM0013762(up);EVM0000219(up)	Lachesis_group24:10117516|10185670(up);Lachesis_group17:15172657|15203101(down);Lachesis_group5:1144177|1147188(up);Lachesis_group11:23397082|23397595(down)
novel_miR_126	199.106	132.948	165.293	272.577	275.902	230.971	0.00144624	0.710235	up	--	--
novel_miR_148	3.68715	2.63263	0	8.63366	11.7405	6.38042	0.00153832	1.89723	up	--	Lachesis_group8:11164383|11215015(up);Lachesis_group13:933200|955373(down)
novel_miR_350	2.21229	2.63263	7.51334	14.8006	20.5459	6.38042	0.00186648	1.96272	up	--	Lachesis_group13:933200|955373(down)
novel_miR_68	53.0949	67.1319	88.6574	128.272	138.929	86.7738	0.00256557	0.850544	up	--	Lachesis_group11:20269996|20317301(down)
novel_miR_803	1052.31	978.02	916.627	1174.18	4344.96	1153.58	0.00311383	1.25774	up	--	--
ocu-miR-143-3p	3634.05	3236.81	2961.76	4607.91	9498.06	3740.2	0.00340229	0.933152	up	--	--
cfa-miR-143	3634.05	3236.81	2961.76	4607.91	9498.06	3740.2	0.00341224	0.933152	up	--	--
ssa-miR-143-3p	3634.05	3236.81	2961.76	4607.91	9498.06	3740.2	0.0034131	0.933152	up	--	--
ipu-miR-143	3634.05	3236.81	2961.76	4607.91	9498.06	3740.2	0.00341504	0.933152	up	--	--
xla-miR-143-3p	3634.05	3236.81	2961.76	4607.91	9498.06	3740.2	0.00343193	0.933152	up	--	--
tni-miR-1	106.19	96.0908	115.705	159.106	245.572	121.228	0.00436813	0.802126	up	--	--
ola-miR-1-3p	106.19	96.0908	115.705	159.106	245.572	121.228	0.00436944	0.802126	up	--	--
hhi-miR-1	106.19	96.0908	115.705	159.106	245.572	121.228	0.00441481	0.802105	up	--	--
fru-miR-1	106.19	96.0908	115.705	159.106	245.572	121.228	0.00441701	0.802104	up	--	--
ccr-miR-1	106.19	96.0908	115.705	159.106	245.572	121.228	0.00441827	0.802104	up	--	--
dre-miR-1	106.19	96.0908	115.705	159.106	245.572	121.228	0.00442055	0.802103	up	--	--
novel_miR_854	9.58658	13.1631	0	0	0	2.55217	0.00458982	-3.05259	down	--	--
tgu-miR-1-3p	106.19	96.0908	117.208	159.106	245.572	121.228	0.00461692	0.795617	up	--	--
novel_miR_801	9.58658	13.1631	0	0	0	2.55217	0.0046211	-3.05243	down	--	--
mml-miR-1-3p	106.19	96.0908	117.208	159.106	245.572	121.228	0.00463785	0.795608	up	--	--
novel_miR_730	9.58658	13.1631	0	0	0	2.55217	0.00465258	-3.05227	down	--	--
mdo-miR-1-3p	106.19	96.0908	117.208	159.106	245.572	121.228	0.00465747	0.795599	up	--	--
novel_miR_547	9.58658	13.1631	0	0	0	2.55217	0.00468443	-3.05211	down	--	--
eca-miR-1	106.19	96.0908	117.208	159.106	245.572	121.228	0.00470169	0.79558	up	--	--
xla-miR-1a-3p	94.391	82.9277	93.1654	135.672	207.415	102.087	0.00483465	0.793592	up	--	--
ssa-miR-1-3p	94.391	82.9277	93.1654	135.672	207.415	102.087	0.0048649	0.793582	up	--	--
pol-miR-1-3p	94.391	82.9277	93.1654	135.672	207.415	102.087	0.00486535	0.793582	up	--	--
ocu-miR-1-3p	94.391	82.9277	93.1654	135.672	207.415	102.087	0.00487474	0.793579	up	--	--
novel_miR_549	237.452	163.223	115.705	279.977	455.923	197.793	0.00503925	0.923324	up	--	--
novel_miR_424	182.882	109.254	126.224	159.106	688.776	151.854	0.00526319	1.34131	up	--	--
novel_miR_23	2.21229	2.63263	1.50267	7.40028	8.80537	6.38042	0.00535327	1.83428	up	--	--
tch-miR-143-3p	16115.8	15866.8	17528.6	23000.1	35271.4	19891.6	0.00539798	0.726393	up	--	Lachesis_group8:11164383|11215015(up)
eca-miR-143	16157.1	15931.3	17588.7	23100	35454.4	19960.5	0.00539893	0.728028	up	--	--
mmu-miR-143-3p	16157.1	15931.3	17588.7	23100	35454.4	19960.5	0.00542647	0.728028	up	--	--
oha-miR-143-3p	16157.1	15931.3	17588.7	23100	35454.4	19960.5	0.00545427	0.728028	up	--	Lachesis_group8:11164383|11215015(up)
mdo-miR-143-3p	16128.3	15873.4	17539.1	23007.5	35282.2	19896.7	0.00545772	0.725964	up	--	Lachesis_group8:11164383|11215015(up)
novel_miR_565	122.413	152.692	790.403	80.1697	156.54	116.124	0.0056694	-1.52461	down	--	--
novel_miR_162	16.2234	18.4284	19.5347	33.3013	31.308	28.0739	0.0058751	0.872774	up	--	--
novel_miR_980	28.7597	18.4284	12.0213	4.93352	10.7621	8.93259	0.00595115	-1.22786	down	EVM0015488(up);EVM0021079(up);EVM0019418(down)	Lachesis_group12:4666166|4674331(down);Lachesis_group6:4540761|4555117(up);Lachesis_group24:11323581|11331041(up);Lachesis_group5:6245955|6270787(up);Lachesis_group11:20269996|20317301(down);Lachesis_group24:1104583|1122961(down)
novel_miR_768	154.123	131.631	142.753	141.839	740.63	158.235	0.00595359	1.3635	up	--	--
novel_miR_273	29.4972	30.2752	13.524	44.4017	56.7457	31.9021	0.00623534	0.899469	up	--	--
novel_miR_712	25.81	21.061	30.0534	37.0014	41.0917	44.663	0.00718393	0.750654	up	--	--
novel_miR_64	19.9106	19.7447	43.5774	14.8006	3.9135	14.0369	0.00775316	-1.27938	down	EVM0003511(up);EVM0021079(up);EVM0010779(up);EVM0011836(down);Scatophagus_argus_newGene_8462(up);EVM0014422(up)	Lachesis_group2:10508519|10524712(up);Lachesis_group19:14486450|14518265(down)
novel_miR_932	51.6201	43.4383	51.0907	39.4682	20.5459	21.6934	0.00801139	-0.789261	down	--	--
novel_miR_526	143.061	81.6114	121.716	141.839	504.841	109.743	0.00815404	1.20998	up	--	--
novel_miR_743	17.6983	32.9078	12.0213	11.1004	5.87025	8.93259	0.00939696	-1.21602	down	EVM0003066(up);EVM0003326(up);EVM0013116(down);EVM0005077(up)	Lachesis_group5:6245955|6270787(up);Lachesis_group9:19406851|19442214(down)
novel_miR_699	2.21229	0	3.00534	4.93352	6.84862	7.65651	0.00952984	1.85418	up	--	--
