# Supplementary material for: Analysis of circRNA and miRNA expression profiles in IGF3-induced ovarian maturation in spotted scat (Scatophagus argus)
Source: Front Endocrinol (Lausanne). 2022 Nov 25;13:998207. doi: 10.3389/fendo.2022.998207 (PMC9732426; doi:10.3389/fendo.2022.998207)
Supplement: Supplementary file 2 [file Table_2.xls]

## Sheet: DE circRNA
Annotation of host genes of differentially expressed circRNAs
host gene ID	circRNA ID	COG_class	COG_class_annotation	GO_annotation	KEGG_annotation	KEGG_pathway_annotation	KOG_class	KOG_class_annotation	Pfam_annotation	Swissprot_annotation	eggNOG_class	eggNOG_class_annotation	nr_annotation
EVM0015060	Lachesis_group19:15099755|15109021	--	--	Biological Process: reproduction (GO:0000003);; Biological Process: negative regulation of transcription from RNA polymerase II promoter (GO:0000122);; Biological Process: cell morphogenesis (GO:0000902);; Biological Process: cell morphogenesis involved in differentiation (GO:0000904);; Molecular Function: transcription regulatory region sequence-specific DNA binding (GO:0000976);; Molecular Func…	K11255|0.0e+00|lco:104921439|K11255 nuclear receptor coactivator 2 | (RefSeq) ncoa2; nuclear receptor coactivator 2 isoform X1	--	[K]	Transcription	PAS domain	--	K	Transcription	PREDICTED: nuclear receptor coactivator 2-like [Branchiostoma belcheri]
EVM0023178	Lachesis_group22:5544674|5548200	--	--	Molecular Function: endoribonuclease activity (GO:0004521);; Cellular Component: cytoplasm (GO:0005737);; Cellular Component: RISC complex (GO:0016442);; Biological Process: gene silencing by RNA (GO:0031047);;	K15979|7.1e-292|lve:103086399|K15979 staphylococcal nuclease domain-containing protein 1 | (RefSeq) SND1; staphylococcal nuclease and tudor domain containing 1	Viral carcinogenesis (ko05203)	[K]	Transcription	Staphylococcal nuclease homologue	Staphylococcal nuclease domain-containing protein 1 OS=Drosophila melanogaster OX=7227 GN=Tudor-SN PE=1 SV=1	K	Transcription	PREDICTED: staphylococcal nuclease domain-containing protein 1-like [Biomphalaria glabrata]
EVM0023653	Lachesis_group4:9482209|9482445	--	--	Biological Process: cell morphogenesis (GO:0000902);; Biological Process: cell morphogenesis involved in differentiation (GO:0000904);; Biological Process: regionalization (GO:0003002);; Molecular Function: molecular_function (GO:0003674);; Molecular Function: transmembrane signaling receptor activity (GO:0004888);; Molecular Function: netrin receptor activity (GO:0005042);; Molecular Function: n…	K07521|0.0e+00|mna:107531958|K07521 netrin receptor unc-5 | (RefSeq) UNC5C; netrin receptor UNC5C	Axon guidance (ko04360)	[T]	Signal transduction mechanisms	UPA domain	Netrin receptor unc-5 OS=Drosophila melanogaster OX=7227 GN=unc-5 PE=1 SV=1	T	Signal transduction mechanisms	netrin receptor unc5-like protein precursor [Saccoglossus kowalevskii]
Scatophagus_argus_newGene_6908	Lachesis_group8:5245969|5261450	--	--	Molecular Function: molecular_function (GO:0003674);; Molecular Function: catalytic activity (GO:0003824);; Cellular Component: cellular_component (GO:0005575);; Cellular Component: intracellular (GO:0005622);; Cellular Component: cell (GO:0005623);; Cellular Component: nucleus (GO:0005634);; Cellular Component: nucleoplasm (GO:0005654);; Cellular Component: nucleolus (GO:0005730);; Biological Pr…	K21841|1.4e-22|aqu:100640273|K21841 TBC1 domain family member 24 | (RefSeq) TBC1 domain family member 24-like isoform X1	--	[L]	Replication, recombination and repair	TLD	Oxidation resistance protein 1 OS=Xenopus tropicalis OX=8364 GN=oxr1 PE=2 SV=2	L	Replication, recombination and repair	oxidation resistance protein 1 isoform X6 [Perca flavescens]
EVM0009629	Lachesis_group20:1133002|1133403	[T]	Signal transduction mechanisms	Molecular Function: G-protein coupled receptor kinase activity (GO:0004703);; Molecular Function: ATP binding (GO:0005524);; Biological Process: signal transduction (GO:0007165);;	K00910|0.0e+00|lcf:108895613|K00910 beta-adrenergic-receptor kinase [EC:2.7.11.15] | (RefSeq) grk3; beta-adrenergic receptor kinase 2	Hedgehog signaling pathway (ko04340)	[T]	Signal transduction mechanisms	Protein kinase domain	G protein-coupled receptor kinase 1 OS=Drosophila melanogaster OX=7227 GN=Gprk1 PE=2 SV=2	T	Signal transduction mechanisms	PREDICTED: beta-adrenergic receptor kinase 2-like isoform X7 [Branchiostoma belcheri]
EVM0024102	Lachesis_group22:8978380|8979265	--	--	Cellular Component: Golgi membrane (GO:0000139);; Biological Process: activation of MAPK activity (GO:0000187);; Biological Process: regulation of neurotransmitter levels (GO:0001505);; Molecular Function: adenylate cyclase inhibiting G-protein coupled glutamate receptor activity (GO:0001640);; Molecular Function: group III metabotropic glutamate receptor activity (GO:0001642);; Biological Proces…	K04610|0.0e+00|malb:109959817|K04610 metabotropic glutamate receptor 8 | (RefSeq) grm8; metabotropic glutamate receptor 8 isoform X1	Neuroactive ligand-receptor interaction (ko04080)	[PT]	--	7 transmembrane sweet-taste receptor of 3 GCPR	Metabotropic glutamate receptor OS=Drosophila melanogaster OX=7227 GN=mGluR PE=1 SV=2	T	Signal transduction mechanisms	PREDICTED: metabotropic glutamate receptor 6-like [Branchiostoma belcheri]
EVM0011559	Lachesis_group7:7215287|7239736	--	--	Biological Process: reproduction (GO:0000003);; Biological Process: ameboidal-type cell migration (GO:0001667);; Biological Process: establishment of planar polarity (GO:0001736);; Biological Process: morphogenesis of a polarized epithelium (GO:0001738);; Biological Process: morphogenesis of an epithelium (GO:0002009);; Biological Process: epithelial cell development (GO:0002064);; Biological Pro…	K06808|1.2e-95|sdu:111225181|K06808 cadherin 13, H-cadherin | (RefSeq) cdh13; cadherin-13 isoform X1	--	[S]	Function unknown	Cadherin domain	Cadherin EGF LAG seven-pass G-type receptor fmi-1 OS=Caenorhabditis elegans OX=6239 GN=fmi-1 PE=1 SV=1	T	Signal transduction mechanisms	cadherin-related tumor suppressor-like isoform X1 [Daphnia magna]
EVM0001747	Lachesis_group8:11690653|11691198	[T]	Signal transduction mechanisms	Biological Process: reproduction (GO:0000003);; Biological Process: MAPK cascade (GO:0000165);; Biological Process: microtubule cytoskeleton organization (GO:0000226);; Biological Process: response to reactive oxygen species (GO:0000302);; Biological Process: cell morphogenesis (GO:0000902);; Biological Process: cell morphogenesis involved in differentiation (GO:0000904);; Biological Process: res…
EVM0012007	Lachesis_group17:4325566|4340709	--	--	Molecular Function: molecular_function (GO:0003674);; Molecular Function: DNA binding (GO:0003677);; Molecular Function: DNA topoisomerase type II (ATP-hydrolyzing) activity (GO:0003918);; Molecular Function: serine-type endopeptidase activity (GO:0004252);; Molecular Function: receptor binding (GO:0005102);; Molecular Function: binding (GO:0005488);; Molecular Function: protein binding (GO:00055…	K17551|0.0e+00|lco:104919487|K17551 neurabin | (RefSeq) neurabin-2	--	[T]	Signal transduction mechanisms	PDZ domain	--	T	Signal transduction mechanisms	uncharacterized protein LOC111638542 isoform X2 [Centruroides sculpturatus]
EVM0003669	Lachesis_group17:15562227|15563234	--	--	Cellular Component: integral component of membrane (GO:0016021);;	K10604|3.0e-310|lco:104918699|K10604 E3 ubiquitin-protein ligase MGRN1 [EC:2.3.2.27] | (RefSeq) mgrn1; E3 ubiquitin-protein ligase MGRN1 isoform X1	Hedgehog signaling pathway (ko04340)	[O]	Posttranslational modification, protein turnover, chaperones	Zinc finger, C3HC4 type (RING finger)	--	O	Posttranslational modification, protein turnover, chaperones	PREDICTED: E3 ubiquitin-protein ligase MGRN1-like isoform X4 [Branchiostoma belcheri]
EVM0019240	Lachesis_group5:14140157|14141543	--	--	Cellular Component: GARP complex (GO:0000938);; Cellular Component: cytosol (GO:0005829);; Biological Process: retrograde transport, endosome to Golgi (GO:0042147);;	K20299|0.0e+00|sdu:111224139|K20299 vacuolar protein sorting-associated protein 53 | (RefSeq) vps53; vacuolar protein sorting-associated protein 53 homolog isoform X1	--	[U]	Intracellular trafficking, secretion, and vesicular transport	Vps53-like, N-terminal	Vacuolar protein sorting-associated protein 53 homolog OS=Caenorhabditis elegans OX=6239 GN=vps-53 PE=1 SV=4	U	Intracellular trafficking, secretion, and vesicular transport	vacuolar protein sorting-associated protein 53 homolog isoform X2 [Acanthaster planci]
EVM0013546	Lachesis_group18:2133736|2138771	--	--	Molecular Function: molecular_function (GO:0003674);; Molecular Function: catalytic activity (GO:0003824);; Molecular Function: polypeptide N-acetylgalactosaminyltransferase activity (GO:0004653);; Biological Process: cellular protein modification process (GO:0006464);; Biological Process: protein glycosylation (GO:0006486);; Biological Process: protein O-linked glycosylation (GO:0006493);; Biolo…	K00710|2.6e-220|lco:104930470|K00710 polypeptide N-acetylgalactosaminyltransferase [EC:2.4.1.41] | (RefSeq) polypeptide N-acetylgalactosaminyltransferase 14 isoform X1	Other types of O-glycan biosynthesis (ko00514)	[O]	Posttranslational modification, protein turnover, chaperones	Glycosyl transferase family 2	Polypeptide N-acetylgalactosaminyltransferase 2 OS=Drosophila melanogaster OX=7227 GN=Pgant2 PE=1 SV=2	O	Posttranslational modification, protein turnover, chaperones	PREDICTED: polypeptide N-acetylgalactosaminyltransferase 16-like [Branchiostoma belcheri]
EVM0008556	Lachesis_group4:25088564|25089003	--	--	Molecular Function: metalloendopeptidase activity (GO:0004222);; Cellular Component: integral component of membrane (GO:0016021);;	K08619|1.0e-78|lco:104923469|K08619 a disintegrin and metalloproteinase with thrombospondin motifs 3 [EC:3.4.24.-] | (RefSeq) adamts3; A disintegrin and metalloproteinase with thrombospondin motifs 3	--	[O]	Posttranslational modification, protein turnover, chaperones	Reprolysin family propeptide	--	O	Posttranslational modification, protein turnover, chaperones	PREDICTED: LOW QUALITY PROTEIN: A disintegrin and metalloproteinase with thrombospondin motifs 3-like [Branchiostoma belcheri]
EVM0009205	Lachesis_group4:1361966|1362993	--	--	Biological Process: reproduction (GO:0000003);; Biological Process: establishment of mitotic spindle orientation (GO:0000132);; Biological Process: microtubule cytoskeleton organization (GO:0000226);; Biological Process: mitotic cell cycle (GO:0000278);; Biological Process: syncytium formation by plasma membrane fusion (GO:0000768);; Biological Process: cell morphogenesis (GO:0000902);; Biologica…	K17707|0.0e+00|lcf:108878544|K17707 dedicator of cytokinesis protein 5 | (RefSeq) dock5; dedicator of cytokinesis protein 5 isoform X1	--	[T]	Signal transduction mechanisms	DOCK N-terminus	--	T	Signal transduction mechanisms	PREDICTED: LOW QUALITY PROTEIN: dedicator of cytokinesis protein 1-like [Branchiostoma belcheri]
EVM0014016	Lachesis_group9:7926367|7927901	[S]	Function unknown	Biological Process: reproduction (GO:0000003);; Biological Process: cell morphogenesis (GO:0000902);; Biological Process: cell morphogenesis involved in differentiation (GO:0000904);; Biological Process: regulation of neurotransmitter levels (GO:0001505);; Biological Process: regulation of cell growth (GO:0001558);; Biological Process: eye development (GO:0001654);; Biological Process: gastrulati…	K04602|0.0e+00|lco:104918356|K04602 cadherin EGF LAG seven-pass G-type receptor 3 | (RefSeq) celsr3; cadherin EGF LAG seven-pass G-type receptor 3 isoform X1	--	[T]	Signal transduction mechanisms	Cadherin domain	Protocadherin-like wing polarity protein stan OS=Drosophila melanogaster OX=7227 GN=stan PE=1 SV=4	T	Signal transduction mechanisms	PREDICTED: LOW QUALITY PROTEIN: cadherin EGF LAG seven-pass G-type receptor 2-like [Branchiostoma belcheri]
EVM0016941	Lachesis_group19:16826257|16849972	--	--	Biological Process: regulation of neurotransmitter levels (GO:0001505);; Biological Process: embryonic development via the syncytial blastoderm (GO:0001700);; Biological Process: morphogenesis of an epithelium (GO:0002009);; Biological Process: heart morphogenesis (GO:0003007);; Biological Process: system process (GO:0003008);; Biological Process: circulatory system process (GO:0003013);; Biologi…	K07380|0.0e+00|lco:104922370|K07380 contactin associated protein-like 2 | (RefSeq) cntnap2; contactin-associated protein-like 2	Cell adhesion molecules (ko04514)	[T]	Signal transduction mechanisms	Laminin G domain	Neurexin-4 OS=Drosophila melanogaster OX=7227 GN=Nrx-IV PE=1 SV=2	T	Signal transduction mechanisms	PREDICTED: contactin-associated protein-like 2 isoform X1 [Branchiostoma belcheri]
EVM0019175	Lachesis_group14:22955049|22955233	[ET]	--	Molecular Function: molecular_function (GO:0003674);; Molecular Function: transmembrane signaling receptor activity (GO:0004888);; Molecular Function: ionotropic glutamate receptor activity (GO:0004970);; Molecular Function: AMPA glutamate receptor activity (GO:0004971);; Molecular Function: transporter activity (GO:0005215);; Molecular Function: ion channel activity (GO:0005216);; Molecular Func…	K05197|0.0e+00|lco:104931884|K05197 glutamate receptor 1 | (RefSeq) glutamate receptor 1 isoform X1	Neuroactive ligand-receptor interaction (ko04080)	[PET]	--	Ligand-gated ion channel	Glutamate receptor OS=Lymnaea stagnalis OX=6523 PE=2 SV=1	P	Inorganic ion transport and metabolism	PREDICTED: glutamate receptor 4-like [Branchiostoma belcheri]
EVM0011871	Lachesis_group5:3642051|3648992	[T]	Signal transduction mechanisms	Molecular Function: calcium ion binding (GO:0005509);; Biological Process: calcium-mediated signaling (GO:0019722);;	K23531|3.7e-17|csem:103398319|K23531 calcium-binding protein 1/2/4/5 | (RefSeq) calcium-binding protein 1-like	--	[T]	Signal transduction mechanisms	EF-hand domain pair	Calmodulin-2 OS=Branchiostoma floridae OX=7739 GN=CAM2 PE=2 SV=4	T	Signal transduction mechanisms	hypothetical protein CAPTEDRAFT_213727 [Capitella teleta]
EVM0021196	Lachesis_group3:1502909|1504211	[H]	Coenzyme transport and metabolism	Molecular Function: nicotinate-nucleotide diphosphorylase (carboxylating) activity (GO:0004514);; Biological Process: NAD biosynthetic process (GO:0009435);;	K03462|8.7e-285|sdu:111221675|K03462 nicotinamide phosphoribosyltransferase [EC:2.4.2.12] | (RefSeq) nicotinamide phosphoribosyltransferase-like	NOD-like receptor signaling pathway (ko04621)	--	--	Nicotinate phosphoribosyltransferase (NAPRTase) family	--	H	Coenzyme transport and metabolism	nicotinamide phosphoribosyltransferase [Lingula anatina]
EVM0002046	Lachesis_group2:8038494|8039501	[F]	Nucleotide transport and metabolism	Cellular Component: nucleus (GO:0005634);; Cellular Component: cytoplasm (GO:0005737);; Biological Process: purine ribonucleoside salvage (GO:0006166);; Molecular Function: S-methyl-5-thioadenosine phosphorylase activity (GO:0017061);; Biological Process: L-methionine salvage from methylthioadenosine (GO:0019509);;	K00772|3.9e-157|lcf:108896540|K00772 5'-methylthioadenosine phosphorylase [EC:2.4.2.28] | (RefSeq) mtap; LOW QUALITY PROTEIN: S-methyl-5'-thioadenosine phosphorylase	Cysteine and methionine metabolism (ko00270)	[F]	Nucleotide transport and metabolism	Phosphorylase superfamily	S-methyl-5'-thioadenosine phosphorylase OS=Anopheles gambiae OX=7165 GN=AGAP005129 PE=3 SV=4	F	Nucleotide transport and metabolism	PREDICTED: S-methyl-5'-thioadenosine phosphorylase-like [Saccoglossus kowalevskii]
EVM0020741	Lachesis_group14:14571762|14574419	--	--	Molecular Function: DNA binding (GO:0003677);; Molecular Function: transcription factor activity, sequence-specific DNA binding (GO:0003700);; Cellular Component: nucleus (GO:0005634);; Biological Process: multicellular organism development (GO:0007275);; Molecular Function: metal ion binding (GO:0046872);; Molecular Function: protein dimerization activity (GO:0046983);;	K09103|7.9e-290|tru:101073234|K09103 early B-cell factor | (RefSeq) transcription factor COE1-A-like isoform X2	--	[K]	Transcription	Transcription factor COE1 DNA-binding domain	Transcription factor collier OS=Drosophila melanogaster OX=7227 GN=kn PE=2 SV=2	K	Transcription	PREDICTED: transcription factor COE3-like isoform X7 [Branchiostoma belcheri]
EVM0017807	Lachesis_group18:14328585|14331636	--	--	Cellular Component: ubiquitin ligase complex (GO:0000151);; Molecular Function: protein binding (GO:0005515);; Cellular Component: cellular_component (GO:0005575);; Cellular Component: intracellular (GO:0005622);; Cellular Component: cell (GO:0005623);; Cellular Component: cullin-RING ubiquitin ligase complex (GO:0031461);; Cellular Component: Cul3-RING ubiquitin ligase complex (GO:0031463);; Cel…	K10465|0.0e+00|lcf:108896900|K10465 kelch-like protein 29 | (RefSeq) klhl29; kelch-like protein 29	--	[TR]	--	BTB And C-terminal Kelch	Kelch-like protein diablo OS=Drosophila willistoni OX=7260 GN=dbo PE=3 SV=1	T	Signal transduction mechanisms	PREDICTED: kelch-like protein 24 [Branchiostoma belcheri]
EVM0000373	Lachesis_group19:20588710|20592100	--	--	Molecular Function: mechanically-gated ion channel activity (GO:0008381);; Cellular Component: integral component of membrane (GO:0016021);;	K22128|0.0e+00|lco:104937350|K22128 piezo-type mechanosensitive ion channel component 1/2 | (RefSeq) piezo-type mechanosensitive ion channel component 2 isoform X1	--	[S]	Function unknown	Piezo non-specific cation channel, R-Ras-binding domain	Piezo-type mechanosensitive ion channel component OS=Drosophila melanogaster OX=7227 GN=Piezo PE=2 SV=1	S	Function unknown	PREDICTED: piezo-type mechanosensitive ion channel component 2-like isoform X6 [Branchiostoma belcheri]
EVM0001210	Lachesis_group10:3992308|3994652	--	--	Molecular Function: mannosyl-oligosaccharide 1,2-alpha-mannosidase activity (GO:0004571);; Molecular Function: calcium ion binding (GO:0005509);; Biological Process: metabolic process (GO:0008152);; Cellular Component: integral component of membrane (GO:0016021);;	K01230|0.0e+00|lcf:108872812|K01230 mannosyl-oligosaccharide alpha-1,2-mannosidase [EC:3.2.1.113] | (RefSeq) man1a2; mannosyl-oligosaccharide 1,2-alpha-mannosidase IB	Protein processing in endoplasmic reticulum (ko04141)	[G]	Carbohydrate transport and metabolism	Glycosyl hydrolase family 47	Mannosyl-oligosaccharide alpha-1,2-mannosidase IA OS=Drosophila melanogaster OX=7227 GN=alpha-Man-Ia PE=2 SV=2	G	Carbohydrate transport and metabolism	PREDICTED: mannosyl-oligosaccharide 1,2-alpha-mannosidase IA-like [Branchiostoma belcheri]
EVM0000253	Lachesis_group7:4590349|4591045	--	--	Molecular Function: molecular_function (GO:0003674);; Molecular Function: GTPase activator activity (GO:0005096);; Cellular Component: cellular_component (GO:0005575);; Cellular Component: intracellular (GO:0005622);; Cellular Component: cell (GO:0005623);; Cellular Component: cytoplasm (GO:0005737);; Cellular Component: cytosol (GO:0005829);; Biological Process: cell communication (GO:0007154);;…	--	--	--	--	Domain found in Dishevelled, Egl-10, and Pleckstrin (DEP)	--	S	Function unknown	PREDICTED: DEP domain-containing protein 7-like isoform X2 [Branchiostoma belcheri]
EVM0011905	Lachesis_group22:498360|504745	[T]	Signal transduction mechanisms	Molecular Function: protein tyrosine phosphatase activity (GO:0004725);; Cellular Component: integral component of membrane (GO:0016021);;	K18035|0.0e+00|sdu:111229505|K18035 receptor-type tyrosine-protein phosphatase O [EC:3.1.3.48] | (RefSeq) ptpro; receptor-type tyrosine-protein phosphatase O	--	[T]	Signal transduction mechanisms	Protein-tyrosine phosphatase	Tyrosine-protein phosphatase 10D OS=Drosophila melanogaster OX=7227 GN=Ptp10D PE=1 SV=4	T	Signal transduction mechanisms	PREDICTED: receptor-type tyrosine-protein phosphatase eta-like [Branchiostoma belcheri]
EVM0018537	Lachesis_group10:14181093|14181444	[KL]	--	Molecular Function: DNA helicase activity (GO:0003678);; Molecular Function: ATP binding (GO:0005524);; Cellular Component: nucleus (GO:0005634);; Biological Process: DNA repair (GO:0006281);; Biological Process: cellular response to DNA damage stimulus (GO:0006974);; Molecular Function: DNA-dependent ATPase activity (GO:0008094);; Biological Process: replication fork processing (GO:0031297);; Bi…	K14440|0.0e+00|sdu:111218077|K14440 SWI/SNF-related matrix-associated actin-dependent regulator of chromatin subfamily A-like protein 1 [EC:3.6.4.12] | (RefSeq) smarcal1; SWI/SNF-related matrix-associated actin-dependent regulator of chromatin subfamily A-like protein 1	--	[B]	Chromatin structure and dynamics	HepA-related protein (HARP)	SWI/SNF-related matrix-associated actin-dependent regulator of chromatin subfamily A-like protein 1 homolog OS=Caenorhabditis elegans OX=6239 GN=smrc-1 PE=3 SV=1	B	Chromatin structure and dynamics	SWI/SNF-related matrix-associated actin-dependent regulator of chromatin subfamily A-like protein 1 [Asterias rubens]
EVM0017548	Lachesis_group16:859638|861054	--	--	Molecular Function: molecular_function (GO:0003674);; Molecular Function: guanyl-nucleotide exchange factor activity (GO:0005085);; Molecular Function: Ras guanyl-nucleotide exchange factor activity (GO:0005088);; Molecular Function: Rho guanyl-nucleotide exchange factor activity (GO:0005089);; Molecular Function: binding (GO:0005488);; Molecular Function: protein binding (GO:0005515);; Biologica…	K12791|0.0e+00|lcf:108896392|K12791 Rho guanine nucleotide exchange factor 2 | (RefSeq) arhgef2; rho guanine nucleotide exchange factor 2 isoform X1	Tight junction (ko04530)	[T]	Signal transduction mechanisms	PH domain	--	T	Signal transduction mechanisms	rho guanine nucleotide exchange factor 18 [Galendromus occidentalis]
EVM0009715	Lachesis_group8:25132980|25136369	[P]	Inorganic ion transport and metabolism	Cellular Component: integral component of plasma membrane (GO:0005887);; Molecular Function: ammonium transmembrane transporter activity (GO:0008519);;	K06580|6.0e-232|lco:109137121|K06580 ammonium transporter Rh | (RefSeq) ammonium transporter Rh type B	--	[UR]	--	Ammonium Transporter Family	Rhesus-like glycoprotein B OS=Dictyostelium discoideum OX=44689 GN=rhgB PE=2 SV=1	U	Intracellular trafficking, secretion, and vesicular transport	ammonium transporter Rh type B-like isoform X3 [Acanthaster planci]
EVM0003950	Lachesis_group16:4685707|4688886	--	--	--	K08131|7.2e-147|lcf:108900287|K08131 collagen type IX alpha | (RefSeq) collagen alpha-1(IX) chain-like isoform X1	ECM-receptor interaction (ko04512)	[W]	Extracellular structures	Collagen triple helix repeat (20 copies)	--	W	Extracellular structures	collagen type IX-like precursor [Phallusia mammillata]
EVM0004463	Lachesis_group6:22256563|22257035	[E]	Amino acid transport and metabolism	Biological Process: immune effector process (GO:0002252);; Biological Process: immune system process (GO:0002376);; Molecular Function: molecular_function (GO:0003674);; Molecular Function: catalytic activity (GO:0003824);; Molecular Function: protein kinase activity (GO:0004672);; Molecular Function: protein tyrosine kinase activity (GO:0004713);; Molecular Function: transmembrane receptor prote…	K05110|0.0e+00|lco:104930567|K05110 Eph receptor B1 [EC:2.7.10.1] | (RefSeq) ephrin type-B receptor 1 isoform X1	--	[T]	Signal transduction mechanisms	Protein tyrosine and serine/threonine kinase	Ephrin receptor 1 OS=Caenorhabditis elegans OX=6239 GN=vab-1 PE=1 SV=1	T	Signal transduction mechanisms	ephrin type-B receptor 1-B isoform X2 [Parasteatoda tepidariorum]
EVM0016742	Lachesis_group19:7876719|7882379	[K]	Transcription	Molecular Function: double-stranded RNA binding (GO:0003725);; Molecular Function: ribonuclease III activity (GO:0004525);; Cellular Component: nucleus (GO:0005634);; Biological Process: RNA processing (GO:0006396);; Biological Process: rRNA catabolic process (GO:0016075);; Biological Process: production of siRNA involved in RNA interference (GO:0030422);; Biological Process: primary miRNA proces…	K03685|0.0e+00|lcf:108885078|K03685 ribonuclease III [EC:3.1.26.3] | (RefSeq) drosha; LOW QUALITY PROTEIN: ribonuclease 3	Ribosome biogenesis in eukaryotes (ko03008)	[A]	RNA processing and modification	Ribonuclease-III-like	Ribonuclease 3 OS=Caenorhabditis briggsae OX=6238 GN=drsh-1 PE=3 SV=1	A	RNA processing and modification	PREDICTED: ribonuclease 3-like [Branchiostoma belcheri]
EVM0020337	Lachesis_group17:1412453|1414933	--	--	Cellular Component: integral component of membrane (GO:0016021);;	K12175|5.6e-276|lcf:108898124|K12175 COP9 signalosome complex subunit 1 | (RefSeq) gps1; COP9 signalosome complex subunit 1	--	[OT]	--	26S proteasome subunit RPN7	COP9 signalosome complex subunit 1b OS=Drosophila melanogaster OX=7227 GN=CSN1b PE=2 SV=1	--	--	PREDICTED: COP9 signalosome complex subunit 1-like [Branchiostoma belcheri]
EVM0007801	Lachesis_group22:3192268|3196228	[F]	Nucleotide transport and metabolism	Biological Process: urogenital system development (GO:0001655);; Molecular Function: G-protein coupled receptor binding (GO:0001664);; Biological Process: kidney development (GO:0001822);; Biological Process: regulation of protein phosphorylation (GO:0001932);; Biological Process: positive regulation of protein phosphorylation (GO:0001934);; Biological Process: postsynaptic membrane organization …	K05629|0.0e+00|ngi:103732219|K05629 atrophin-1 interacting protein 1 | (RefSeq) Magi2; membrane associated guanylate kinase, WW and PDZ domain containing 2	PI3K-Akt signaling pathway (ko04151)	[R]	General function prediction only	PDZ domain	Disks large homolog 1 OS=Caenorhabditis elegans OX=6239 GN=dlg-1 PE=1 SV=1	O	Posttranslational modification, protein turnover, chaperones	membrane-associated guanylate kinase, WW and PDZ domain-containing protein 2 isoform X1 [Ciona intestinalis]
EVM0012267	Lachesis_group5:1144177|1147188	--	--	Molecular Function: phosphoprotein phosphatase activity (GO:0004721);; Cellular Component: mitochondrial inner membrane presequence translocase complex (GO:0005744);; Cellular Component: integral component of membrane (GO:0016021);; Biological Process: protein import into mitochondrial matrix (GO:0030150);;	K17496|1.1e-197|sdu:111238014|K17496 mitochondrial import inner membrane translocase subunit TIM50 | (RefSeq) timm50; mitochondrial import inner membrane translocase subunit TIM50	--	[K]	Transcription	NLI interacting factor-like phosphatase	Mitochondrial import inner membrane translocase subunit TIM50-C OS=Drosophila melanogaster OX=7227 GN=ttm50 PE=2 SV=2	K	Transcription	PREDICTED: mitochondrial import inner membrane translocase subunit TIM50-like [Branchiostoma belcheri]
EVM0019507	Lachesis_group14:4860736|4860970	--	--	Cellular Component: DNA-directed RNA polymerase complex (GO:0000428);; Biological Process: eye development (GO:0001654);; Biological Process: morphogenesis of an epithelium (GO:0002009);; Biological Process: larval development (GO:0002164);; Biological Process: instar larval or pupal development (GO:0002165);; Biological Process: regionalization (GO:0003002);; Molecular Function: molecular_functi…	K15164|0.0e+00|lco:104933514|K15164 mediator of RNA polymerase II transcription subunit 13 | (RefSeq) med13; mediator of RNA polymerase II transcription subunit 13	--	[K]	Transcription	Mediator complex subunit 13 C-terminal domain	Mediator of RNA polymerase II transcription subunit 13 OS=Drosophila melanogaster OX=7227 GN=skd PE=1 SV=1	K	Transcription	mediator of RNA polymerase II transcription subunit 13-like isoform X2 [Asterias rubens]
EVM0006559	Lachesis_group15:1322313|1343357	--	--	Biological Process: action potential (GO:0001508);; Biological Process: regulation of cell growth (GO:0001558);; Biological Process: regulation of protein phosphorylation (GO:0001932);; Biological Process: positive regulation of protein phosphorylation (GO:0001934);; Molecular Function: molecular_function (GO:0003674);; Molecular Function: structural molecule activity (GO:0005198);; Molecular Fun…	K16523|0.0e+00|lco:104924825|K16523 A-kinase anchor protein 6 | (RefSeq) akap6; A-kinase anchor protein 6 isoform X1	--	--	--	Spectrin repeat	--	T	Signal transduction mechanisms	PREDICTED: uncharacterized protein LOC109483798 isoform X3 [Branchiostoma belcheri]
EVM0008997	Lachesis_group1:7054208|7059162	[M]	Cell wall/membrane/envelope biogenesis	Molecular Function: non-membrane spanning protein tyrosine kinase activity (GO:0004715);; Molecular Function: ATP binding (GO:0005524);;	K05728|2.6e-264|lco:104920744|K05728 c-src tyrosine kinase [EC:2.7.10.2] | (RefSeq) csk; tyrosine-protein kinase CSK	--	[T]	Signal transduction mechanisms	Protein tyrosine and serine/threonine kinase	Tyrosine-protein kinase csk-1 OS=Caenorhabditis elegans OX=6239 GN=csk-1 PE=1 SV=1	T	Signal transduction mechanisms	tyrosine-protein kinase CSK [Strongylocentrotus purpuratus]
EVM0011130	Lachesis_group4:11885230|11889022	--	--	Biological Process: lipid metabolic process (GO:0006629);; Molecular Function: phosphoric diester hydrolase activity (GO:0008081);;	K01027|1.2e-125|sgh:107600019|K01027 3-oxoacid CoA-transferase [EC:2.8.3.5] | (RefSeq) succinyl-CoA:3-ketoacid coenzyme A transferase 1, mitochondrial-like	Butanoate metabolism (ko00650)	[T]	Signal transduction mechanisms	--	--	T	Signal transduction mechanisms	PREDICTED: PI-PLC X domain-containing protein 3-like [Branchiostoma belcheri]
EVM0017970	Lachesis_group22:9265335|9268667	[H]	Coenzyme transport and metabolism	Molecular Function: nicotinate-nucleotide diphosphorylase (carboxylating) activity (GO:0004514);; Biological Process: NAD biosynthetic process (GO:0009435);;	K03462|5.1e-285|lcf:108888920|K03462 nicotinamide phosphoribosyltransferase [EC:2.4.2.12] | (RefSeq) nampt; nicotinamide phosphoribosyltransferase	NOD-like receptor signaling pathway (ko04621)	--	--	Nicotinate phosphoribosyltransferase (NAPRTase) family	--	H	Coenzyme transport and metabolism	nicotinamide phosphoribosyltransferase [Lingula anatina]
EVM0021870	Lachesis_group5:1409003|1409794	--	--	Biological Process: cell morphogenesis (GO:0000902);; Cellular Component: ruffle (GO:0001726);; Biological Process: regulation of protein phosphorylation (GO:0001932);; Biological Process: negative regulation of protein phosphorylation (GO:0001933);; Molecular Function: molecular_function (GO:0003674);; Molecular Function: GTPase activator activity (GO:0005096);; Molecular Function: binding (GO:0…	K12489|0.0e+00|sdu:111216988|K12489 Arf-GAP with coiled-coil, ANK repeat and PH domain-containing protein | (RefSeq) arf-GAP with coiled-coil, ANK repeat and PH domain-containing protein 3-like	Endocytosis (ko04144)	[T]	Signal transduction mechanisms	BAR domain of APPL family	Arf-GAP with ANK repeat and PH domain-containing protein cnt-1 OS=Caenorhabditis elegans OX=6239 GN=cnt-1 PE=1 SV=2	T	Signal transduction mechanisms	PREDICTED: arf-GAP with coiled-coil, ANK repeat and PH domain-containing protein 2-like isoform X2 [Branchiostoma belcheri]
EVM0012815	Lachesis_group5:5053790|5054979	[R]	General function prediction only	Biological Process: reproduction (GO:0000003);; Biological Process: negative regulation of transcription from RNA polymerase II promoter (GO:0000122);; Biological Process: microtubule cytoskeleton organization (GO:0000226);; Biological Process: cell morphogenesis (GO:0000902);; Biological Process: cell morphogenesis involved in differentiation (GO:0000904);; Biological Process: eye development (G…	K20476|3.5e-97|ccar:109046299|K20476 RAB6A-GEF complex partner protein 1 | (RefSeq) RAB6A-GEF complex partner protein 1-like	--	[S]	Function unknown	GHH signature containing HNH/Endo VII superfamily nuclease toxin	Teneurin-m OS=Drosophila melanogaster OX=7227 GN=Ten-m PE=1 SV=2	T	Signal transduction mechanisms	PREDICTED: LOW QUALITY PROTEIN: teneurin-3-like [Branchiostoma belcheri]
EVM0011958	Lachesis_group6:10434138|10434667	[J]	Translation, ribosomal structure and biogenesis	Molecular Function: translation elongation factor activity (GO:0003746);; Molecular Function: GTPase activity (GO:0003924);; Molecular Function: GTP binding (GO:0005525);;	K03234|0.0e+00|lco:104920700|K03234 elongation factor 2 | (RefSeq) elongation factor 2	--	[J]	Translation, ribosomal structure and biogenesis	Elongation factor Tu GTP binding domain	Elongation factor 2 OS=Caenorhabditis elegans OX=6239 GN=eef-2 PE=1 SV=4	J	Translation, ribosomal structure and biogenesis	PREDICTED: elongation factor 2-like [Saccoglossus kowalevskii]
EVM0019338	Lachesis_group22:310459|315223	[T]	Signal transduction mechanisms	Molecular Function: voltage-gated potassium channel activity (GO:0005249);; Molecular Function: A-type (transient outward) potassium channel activity (GO:0005250);; Cellular Component: voltage-gated potassium channel complex (GO:0008076);; Cellular Component: integral component of membrane (GO:0016021);; Biological Process: regulation of ion transmembrane transport (GO:0034765);; Biological Proce…	K04892|2.8e-274|bpec:110161866|K04892 potassium voltage-gated channel Shal-related subfamily D member 2 | (RefSeq) kcnd2; potassium voltage-gated channel subfamily D member 2	--	[P]	Inorganic ion transport and metabolism	Domain of unknown function (DUF3399)	Potassium voltage-gated channel protein Shal OS=Drosophila melanogaster OX=7227 GN=Shal PE=1 SV=2	P	Inorganic ion transport and metabolism	PREDICTED: potassium voltage-gated channel protein Shal-like isoform X1 [Branchiostoma belcheri]
EVM0006432	Lachesis_group24:3193389|3194583	[IR]	--	Molecular Function: NAD+ kinase activity (GO:0003951);; Molecular Function: diacylglycerol kinase activity (GO:0004143);; Molecular Function: ATP binding (GO:0005524);; Biological Process: protein kinase C-activating G-protein coupled receptor signaling pathway (GO:0007205);; Biological Process: intracellular signal transduction (GO:0035556);;	K00901|0.0e+00|lco:104936499|K00901 diacylglycerol kinase (ATP) [EC:2.7.1.107] | (RefSeq) dgkk; diacylglycerol kinase kappa isoform X1	Phosphatidylinositol signaling system (ko04070)	[I]	Lipid transport and metabolism	Diacylglycerol kinase accessory domain	Diacylglycerol kinase eta OS=Drosophila melanogaster OX=7227 GN=CG34384 PE=2 SV=1	T	Signal transduction mechanisms	diacylglycerol kinase delta-like isoform X8 [Acanthaster planci]
EVM0018850	Lachesis_group6:1180152|1182647	--	--	Molecular Function: molecular_function (GO:0003674);; Molecular Function: GTPase activator activity (GO:0005096);; Cellular Component: cellular_component (GO:0005575);; Cellular Component: intracellular (GO:0005622);; Cellular Component: cell (GO:0005623);; Cellular Component: cytoplasm (GO:0005737);; Cellular Component: cytosol (GO:0005829);; Cellular Component: cytoskeleton (GO:0005856);; Biolo…	K20649|0.0e+00|sdu:111231798|K20649 Rho GTPase-activating protein 39 | (RefSeq) arhgap39; rho GTPase-activating protein 39	--	--	--	MyTH4 domain	Mental retardation GTPase activating protein homolog 3 OS=Dictyostelium discoideum OX=44689 GN=mgp3 PE=3 SV=1	T	Signal transduction mechanisms	PREDICTED: LOW QUALITY PROTEIN: rho GTPase-activating protein 39-like [Branchiostoma belcheri]
EVM0001473	Lachesis_group10:24247430|24247603	[M]	Cell wall/membrane/envelope biogenesis	Biological Process: multicellular organism development (GO:0007275);; Biological Process: nervous system development (GO:0007399);; Biological Process: central nervous system development (GO:0007417);; Biological Process: biological_process (GO:0008150);; Biological Process: multicellular organismal process (GO:0032501);; Biological Process: developmental process (GO:0032502);; Biological Process…	--	--	--	--	Domain of unknown function (DUF3524)	Glycosyltransferase-like domain-containing protein 1-like OS=Drosophila melanogaster OX=7227 GN=CG15914 PE=2 SV=1	S	Function unknown	glycosyltransferase-like domain-containing protein 1 isoform X1 [Dendronephthya gigantea]
EVM0007909	Lachesis_group20:17704256|17706038	--	--	Biological Process: hematopoietic progenitor cell differentiation (GO:0002244);; Biological Process: immune system process (GO:0002376);; Biological Process: immune system development (GO:0002520);; Molecular Function: protein binding (GO:0005515);; Cellular Component: cellular_component (GO:0005575);; Cellular Component: intracellular (GO:0005622);; Cellular Component: cell (GO:0005623);; Cellul…	K04867|1.4e-40|ccar:109070180|K04867 voltage-dependent calcium channel gamma-2 | (RefSeq) voltage-dependent calcium channel gamma-2 subunit-like	Adrenergic signaling in cardiomyocytes (ko04261)	[R]	General function prediction only	WD domain, G-beta repeat	--	U	Intracellular trafficking, secretion, and vesicular transport	PREDICTED: WD repeat-containing protein 7-like [Branchiostoma belcheri]
EVM0023378	Lachesis_group21:11454549|11465006	--	--	Biological Process: reproduction (GO:0000003);; Biological Process: mitotic cell cycle (GO:0000278);; Biological Process: mitotic cytokinesis (GO:0000281);; Biological Process: cell morphogenesis (GO:0000902);; Biological Process: cell morphogenesis involved in differentiation (GO:0000904);; Biological Process: cytokinesis (GO:0000910);; Biological Process: eye development (GO:0001654);; Biologic…	K02857|7.4e-212|lcf:108886773|K02857 rhomboid-related protein 1/2/3 [EC:3.4.21.105] | (RefSeq) rhbdl1; rhomboid-related protein 1 isoform X1	--	[T]	Signal transduction mechanisms	Rhomboid family	Protein rhomboid OS=Drosophila melanogaster OX=7227 GN=rho PE=1 SV=2	T	Signal transduction mechanisms	rhomboid-related protein 2 [Phallusia mammillata]
EVM0001819	Lachesis_group1:1578819|1579333	--	--	--	K09609|1.4e-88|dle:111174098|K09609 a disintegrin and metalloproteinase with thrombospondin motifs 20 [EC:3.4.24.-] | (RefSeq) ADAMTS20; A disintegrin and metalloproteinase with thrombospondin motifs 20 isoform X1	--	[O]	Posttranslational modification, protein turnover, chaperones	Thrombospondin type 1 domain	A disintegrin and metalloproteinase with thrombospondin motifs gon-1 OS=Caenorhabditis elegans OX=6239 GN=gon-1 PE=1 SV=3	T	Signal transduction mechanisms	ADAMTS-like protein 1 [Acanthaster planci]
EVM0010041	Lachesis_group19:12660462|12661025	--	--	Biological Process: cholesterol metabolic process (GO:0008203);; Cellular Component: integral component of membrane (GO:0016021);;	--	--	[T]	Signal transduction mechanisms	Insulin-induced protein (INSIG)	--	T	Signal transduction mechanisms	PREDICTED: insulin-induced gene 2 protein-like [Saccoglossus kowalevskii]
EVM0006516	Lachesis_group9:4697767|4697949	--	--	Molecular Function: protein binding (GO:0005515);; Cellular Component: integral component of membrane (GO:0016021);; Molecular Function: semaphorin receptor activity (GO:0017154);;	K06820|2.9e-204|oaa:100075458|K06820 plexin A | (RefSeq) PLXNA1; plexin-A1 isoform X1	Axon guidance (ko04360)	[T]	Signal transduction mechanisms	Sema domain	--	T	Signal transduction mechanisms	plexin-A2-like [Stegodyphus dumicola]
EVM0006855	Lachesis_group19:12119746|12133072	--	--	Cellular Component: integral component of membrane (GO:0016021);;	--	--	[W]	Extracellular structures	Plexin repeat	--	W	Extracellular structures	Plexin domain-containing protein 2, partial [Stegodyphus mimosarum]
EVM0003237	Lachesis_group11:22254149|22254381	--	--	Biological Process: transport (GO:0006810);; Biological Process: biological_process (GO:0008150);; Biological Process: vesicle-mediated transport (GO:0016192);; Biological Process: endosomal transport (GO:0016197);; Biological Process: intracellular transport (GO:0046907);; Biological Process: localization (GO:0051179);; Biological Process: establishment of localization (GO:0051234);; Biological …	K21440|0.0e+00|lco:104932158|K21440 ankyrin repeat domain-containing protein 50 | (RefSeq) ankrd50; ankyrin repeat domain-containing protein 50	--	[R]	General function prediction only	Ankyrin repeats (3 copies)	--	J	Translation, ribosomal structure and biogenesis	PREDICTED: ankyrin repeat domain-containing protein 50-like [Saccoglossus kowalevskii]
EVM0006566	Lachesis_group10:9779857|9782588	[T]	Signal transduction mechanisms	Molecular Function: molecular_function (GO:0003674);; Molecular Function: motor activity (GO:0003774);; Molecular Function: actin binding (GO:0003779);; Molecular Function: binding (GO:0005488);; Molecular Function: protein binding (GO:0005515);; Molecular Function: ATP binding (GO:0005524);; Cellular Component: cellular_component (GO:0005575);; Cellular Component: intracellular (GO:0005622);; Ce…	K17481|0.0e+00|lco:104928457|K17481 myosin XVI | (RefSeq) myo16; unconventional myosin-XVI isoform X1	--	--	--	Myosin head (motor domain)	Myosin-2 heavy chain OS=Dictyostelium discoideum OX=44689 GN=mhcA PE=1 SV=3	Z	Cytoskeleton	PREDICTED: unconventional myosin-XVI-like [Branchiostoma belcheri]
EVM0011042	Lachesis_group4:6072464|6077013	--	--	--	K19895|6.3e-253|lco:104922815|K19895 GDNF family receptor alpha | (RefSeq) GDNF family receptor alpha-2	--	--	--	GDNF/GAS1 domain	--	--	--	GDNF family receptor alpha-4-like [Asterias rubens]
EVM0020651	Lachesis_group23:1653346|1654411	--	--	--	--	--	--	--	Family with sequence similarity 184, A and B	--	S	Function unknown	protein FAM184A-like [Lingula anatina]
EVM0015834	Lachesis_group21:9315627|9321600	[Q]	Secondary metabolites biosynthesis, transport and catabolism	Molecular Function: calcium ion binding (GO:0005509);; Cellular Component: plasma membrane (GO:0005886);; Biological Process: homophilic cell adhesion via plasma membrane adhesion molecules (GO:0007156);; Cellular Component: membrane (GO:0016020);; Cellular Component: integral component of membrane (GO:0016021);; Biological Process: cell-cell adhesion (GO:0098609);;	K16500|0.0e+00|lco:104932610|K16500 protocadherin-15 | (RefSeq) protocadherin-15 isoform X1	--	[S]	Function unknown	Cadherin domain	Protein dachsous OS=Drosophila melanogaster OX=7227 GN=ds PE=1 SV=3	S	Function unknown	PREDICTED: protocadherin-15-like [Branchiostoma belcheri]
EVM0022564	Lachesis_group10:23943036|23945663	--	--	Biological Process: reproduction (GO:0000003);; Biological Process: cell morphogenesis (GO:0000902);; Biological Process: cell morphogenesis involved in differentiation (GO:0000904);; Biological Process: skeletal system development (GO:0001501);; Biological Process: eye development (GO:0001654);; Biological Process: ameboidal-type cell migration (GO:0001667);; Biological Process: establishment of…	K05751|1.8e-252|sdu:111237951|K05751 abl interactor 2 | (RefSeq) abl interactor 2-like isoform X1	Regulation of actin cytoskeleton (ko04810)	[TZ]	--	Abl-interactor HHR	Protein nervous wreck OS=Drosophila melanogaster OX=7227 GN=nwk PE=1 SV=1	T	Signal transduction mechanisms	abl interactor 2-like isoform X2 [Belonocnema treatae]
EVM0015247	Lachesis_group18:16489148|16491978	[T]	Signal transduction mechanisms	Biological Process: morphogenesis of an epithelium (GO:0002009);; Biological Process: nematode larval development (GO:0002119);; Biological Process: larval development (GO:0002164);; Molecular Function: molecular_function (GO:0003674);; Molecular Function: catalytic activity (GO:0003824);; Molecular Function: protein kinase activity (GO:0004672);; Molecular Function: protein serine/threonine kina…	K16307|0.0e+00|lcf:108895788|K16307 serine/threonine-protein kinase MRCK [EC:2.7.11.1] | (RefSeq) LOW QUALITY PROTEIN: serine/threonine-protein kinase MRCK alpha-like	--	[T]	Signal transduction mechanisms	CNH domain	Serine/threonine-protein kinase Genghis Khan OS=Drosophila melanogaster OX=7227 GN=gek PE=1 SV=1	T	Signal transduction mechanisms	PREDICTED: serine/threonine-protein kinase MRCK alpha-like isoform X5 [Branchiostoma belcheri]
EVM0011285	Lachesis_group21:135464|135776	--	--	Biological Process: RNA splicing, via transesterification reactions (GO:0000375);; Biological Process: RNA splicing, via transesterification reactions with bulged adenosine as nucleophile (GO:0000377);; Biological Process: mRNA splicing, via spliceosome (GO:0000398);; Molecular Function: transcription cofactor activity (GO:0003712);; Cellular Component: nucleus (GO:0005634);; Biological Process: …	K12824|6.8e-82|mdo:100019671|K12824 transcription elongation regulator 1 | (RefSeq) TCERG1L; transcription elongation regulator 1 like	Spliceosome (ko03040)	[K]	Transcription	FF domain	--	K	Transcription	PREDICTED: LOW QUALITY PROTEIN: transcription elongation regulator 1-like [Branchiostoma belcheri]
EVM0021990	Lachesis_group1:15518365|15518754	--	--	Molecular Function: DNA binding (GO:0003677);;	--	--	--	--	BED zinc finger	--	--	--	hypothetical protein EGW08_020371 [Elysia chlorotica]
EVM0005174	Lachesis_group4:26364815|26373185	--	--	Cellular Component: cytoplasm (GO:0005737);;	K21269|5.0e-198|sdu:111222842|K21269 endophilin-B2 | (RefSeq) endophilin-B2-like isoform X1	Endocytosis (ko04144)	[T]	Signal transduction mechanisms	BAR domain	Hydatid disease diagnostic antigen P-29 OS=Echinococcus granulosus OX=6210 PE=1 SV=1	T	Signal transduction mechanisms	endophilin-B1 isoform X4 [Crassostrea gigas]
EVM0012606	Lachesis_group14:21253991|21265749	--	--	Biological Process: reproduction (GO:0000003);; Biological Process: syncytium formation by plasma membrane fusion (GO:0000768);; Biological Process: eye development (GO:0001654);; Biological Process: urogenital system development (GO:0001655);; Biological Process: embryonic development via the syncytial blastoderm (GO:0001700);; Biological Process: establishment of planar polarity (GO:0001736);; …	K06781|7.6e-171|lcf:108891922|K06781 cell adhesion molecule 1 | (RefSeq) cadm1; cell adhesion molecule 1 isoform X1	Cell adhesion molecules (ko04514)	--	--	Immunoglobulin domain	--	T	Signal transduction mechanisms	HNT [Mytilus coruscus]
EVM0012790	Lachesis_group20:1212140|1212595	[O]	Posttranslational modification, protein turnover, chaperones	Biological Process: negative regulation of transcription from RNA polymerase II promoter (GO:0000122);; Biological Process: MAPK cascade (GO:0000165);; Biological Process: activation of MAPK activity (GO:0000187);; Biological Process: protein polyubiquitination (GO:0000209);; Biological Process: nucleotide-excision repair, DNA damage recognition (GO:0000715);; Biological Process: DNA synthesis in…	K04551|1.0e-122|eai:106838864|K04551 ubiquitin B | (RefSeq) UBB; ubiquitin B	Kaposi sarcoma-associated herpesvirus infection (ko05167)	[OR]	--	Ubiquitin family	Polyubiquitin OS=Drosophila melanogaster OX=7227 GN=Ubi-p63E PE=3 SV=1	O	Posttranslational modification, protein turnover, chaperones	LOW QUALITY PROTEIN: polyubiquitin-C-like [Nilaparvata lugens]
EVM0006984	Lachesis_group16:4401029|4406881	--	--	Biological Process: reproduction (GO:0000003);; Biological Process: meiotic spindle organization (GO:0000212);; Biological Process: microtubule cytoskeleton organization (GO:0000226);; Biological Process: nuclear division (GO:0000280);; Biological Process: cytokinesis (GO:0000910);; Biological Process: actomyosin contractile ring contraction (GO:0000916);; Cellular Component: cellular_component (…	K20306|0.0e+00|lcf:108900278|K20306 trafficking protein particle complex subunit 9 | (RefSeq) trappc9; LOW QUALITY PROTEIN: trafficking protein particle complex subunit 9	--	[U]	Intracellular trafficking, secretion, and vesicular transport	Transport protein Trs120 or TRAPPC9, TRAPP II complex subunit	Protein brunelleschi OS=Drosophila melanogaster OX=7227 GN=brun PE=1 SV=2	U	Intracellular trafficking, secretion, and vesicular transport	PREDICTED: trafficking protein particle complex subunit 9-like [Branchiostoma belcheri]
EVM0012511	Lachesis_group2:412666|413112	--	--	Cellular Component: Golgi membrane (GO:0000139);; Molecular Function: aspartic-type endopeptidase activity (GO:0004190);; Cellular Component: endoplasmic reticulum membrane (GO:0005789);; Biological Process: Notch signaling pathway (GO:0007219);; Cellular Component: integral component of membrane (GO:0016021);; Biological Process: protein processing (GO:0016485);;	K04522|2.1e-208|lco:104939462|K04522 presenilin 2 [EC:3.4.23.-] | (RefSeq) presenilin-2 isoform X2	Notch signaling pathway (ko04330)	[T]	Signal transduction mechanisms	Presenilin	Presenilin homolog OS=Drosophila melanogaster OX=7227 GN=Psn PE=1 SV=2	T	Signal transduction mechanisms	presenilin-1-like [Ciona intestinalis]
EVM0012653	Lachesis_group6:18803448|18804395	[C]	Energy production and conversion	Molecular Function: NADH dehydrogenase (ubiquinone) activity (GO:0008137);; Molecular Function: metal ion binding (GO:0046872);; Molecular Function: quinone binding (GO:0048038);; Molecular Function: 4 iron, 4 sulfur cluster binding (GO:0051539);;	K03940|3.7e-118|sdu:111217415|K03940 NADH dehydrogenase (ubiquinone) Fe-S protein 7 [EC:7.1.1.2] | (RefSeq) ndufs7; NADH dehydrogenase [ubiquinone] iron-sulfur protein 7, mitochondrial	Oxidative phosphorylation (ko00190)	[C]	Energy production and conversion	NADH ubiquinone oxidoreductase, 20 Kd subunit	NADH-ubiquinone oxidoreductase 20 kDa subunit OS=Reclinomonas americana OX=48483 GN=NAD10 PE=3 SV=1	C	Energy production and conversion	PREDICTED: NADH-ubiquinone oxidoreductase 20 kDa subunit-like [Hydra vulgaris]
EVM0004810	Lachesis_group22:3864132|3868474	--	--	Cellular Component: synapse (GO:0045202);; Biological Process: synapse organization (GO:0050808);;	K19931|1.8e-20|xla:108705383|K19931 protein lin-7 | (RefSeq) protein lin-7 homolog B-like	--	[R]	General function prediction only	SAM domain (Sterile alpha motif)	Liprin-alpha OS=Caenorhabditis elegans OX=6239 GN=syd-2 PE=1 SV=1	O	Posttranslational modification, protein turnover, chaperones	PREDICTED: liprin-alpha-1-like isoform X12 [Branchiostoma belcheri]
EVM0010462	Lachesis_group12:4666166|4674331	--	--	Molecular Function: ubiquitin-protein transferase activity (GO:0004842);;	K12233|0.0e+00|lco:104935024|K12233 E3 ubiquitin-protein ligase HECTD3 [EC:2.3.2.26] | (RefSeq) hectd3; E3 ubiquitin-protein ligase HECTD3	--	[OK]	--	HECT-domain (ubiquitin-transferase)	Probable E3 ubiquitin-protein ligase HERC2 OS=Drosophila melanogaster OX=7227 GN=HERC2 PE=1 SV=3	O	Posttranslational modification, protein turnover, chaperones	E3 ubiquitin-protein ligase HECTD3-like [Anneissia japonica]
EVM0017704	Lachesis_group11:14167634|14167839	--	--	Biological Process: reproduction (GO:0000003);; Biological Process: cytokine production (GO:0001816);; Molecular Function: molecular_function (GO:0003674);; Molecular Function: catalytic activity (GO:0003824);; Molecular Function: endopeptidase activity (GO:0004175);; Molecular Function: metalloendopeptidase activity (GO:0004222);; Molecular Function: binding (GO:0005488);; Cellular Component: ce…	K08618|0.0e+00|lco:104927075|K08618 a disintegrin and metalloproteinase with thrombospondin motifs 2 [EC:3.4.24.14] | (RefSeq) A disintegrin and metalloproteinase with thrombospondin motifs 2 isoform X1	--	[O]	Posttranslational modification, protein turnover, chaperones	Thrombospondin type 1 domain	A disintegrin and metalloproteinase with thrombospondin motifs gon-1 OS=Caenorhabditis elegans OX=6239 GN=gon-1 PE=1 SV=3	O	Posttranslational modification, protein turnover, chaperones	PREDICTED: LOW QUALITY PROTEIN: A disintegrin and metalloproteinase with thrombospondin motifs 3-like [Branchiostoma belcheri]
EVM0001968	Lachesis_group1:12209276|12216003	--	--	Molecular Function: transcription factor activity, sequence-specific DNA binding (GO:0003700);; Molecular Function: steroid hormone receptor activity (GO:0003707);; Molecular Function: steroid binding (GO:0005496);; Cellular Component: nucleus (GO:0005634);; Molecular Function: zinc ion binding (GO:0008270);; Cellular Component: host cell nucleus (GO:0042025);; Molecular Function: sequence-specif…	K08554|1.6e-267|lco:104933525|K08554 estrogen-related receptor gamma | (RefSeq) estrogen-related receptor gamma isoform X4	--	[T]	Signal transduction mechanisms	Zinc finger, C4 type (two domains)	Retinoic acid receptor RXR OS=Biomphalaria glabrata OX=6526 GN=RXR PE=1 SV=1	K	Transcription	estrogen receptor-related receptor short isoform [Branchiostoma floridae]
EVM0021688	Lachesis_group6:22388471|22395697	--	--	Biological Process: reproduction (GO:0000003);; Biological Process: cell morphogenesis (GO:0000902);; Biological Process: cell morphogenesis involved in differentiation (GO:0000904);; Biological Process: eye development (GO:0001654);; Biological Process: morphogenesis of an epithelium (GO:0002009);; Biological Process: instar larval or pupal development (GO:0002165);; Biological Process: regional…	K08111|9.8e-289|sdu:111217294|K08111 glypican 5 | (RefSeq) glypican-5-like	--	[T]	Signal transduction mechanisms	Glypican	Division abnormally delayed protein OS=Drosophila melanogaster OX=7227 GN=dally PE=1 SV=1	T	Signal transduction mechanisms	PREDICTED: glypican-5-like [Branchiostoma belcheri]
EVM0024053	Lachesis_group6:4540761|4555117	--	--	Biological Process: response to acid chemical (GO:0001101);; Biological Process: ossification (GO:0001503);; Biological Process: blood vessel development (GO:0001568);; Biological Process: vasculogenesis (GO:0001570);; Biological Process: osteoblast differentiation (GO:0001649);; Biological Process: response to hypoxia (GO:0001666);; Biological Process: in utero embryonic development (GO:0001701)…	K05843|0.0e+00|lco:104921726|K05843 transforming growth factor, beta receptor III | (RefSeq) tgfbr3; transforming growth factor beta receptor type 3 isoform X1	--	--	--	Zona pellucida-like domain	--	T	Signal transduction mechanisms	PREDICTED: transforming growth factor beta receptor type 3-like [Branchiostoma belcheri]
EVM0008250	Lachesis_group1:12512154|12514485	--	--	Biological Process: reproduction (GO:0000003);; Biological Process: cell morphogenesis (GO:0000902);; Biological Process: cell morphogenesis involved in differentiation (GO:0000904);; Biological Process: response to acid chemical (GO:0001101);; Biological Process: ossification (GO:0001503);; Biological Process: regulation of cell growth (GO:0001558);; Biological Process: osteoblast differentiatio…
EVM0014229	Lachesis_group18:7497375|7510338	--	--	Molecular Function: molecular_function (GO:0003674);; Molecular Function: binding (GO:0005488);; Molecular Function: protein binding (GO:0005515);; Molecular Function: carbohydrate binding (GO:0030246);;	K01099|1.7e-37|tng:GSTEN00029323G001|K01099 inositol polyphosphate 5-phosphatase INPP5B/F [EC:3.1.3.36] | (RefSeq) unnamed protein product	Phosphatidylinositol signaling system (ko04070)	[R]	General function prediction only	FAM176 family	Protein eva-1 OS=Caenorhabditis elegans OX=6239 GN=eva-1 PE=1 SV=2	S	Function unknown	PREDICTED: protein eva-1 homolog C-like [Branchiostoma belcheri]
EVM0013880	Lachesis_group4:2145597|2147139	--	--	Biological Process: reproduction (GO:0000003);; Biological Process: developmental process involved in reproduction (GO:0003006);; Molecular Function: molecular_function (GO:0003674);; Molecular Function: catalytic activity (GO:0003824);; Molecular Function: metalloendopeptidase activity (GO:0004222);; Biological Process: proteolysis (GO:0006508);; Biological Process: nitrogen compound metabolic p…	K08627|0.0e+00|lcf:108878613|K08627 a disintegrin and metalloproteinase with thrombospondin motifs 13 [EC:3.4.24.87] | (RefSeq) adamts13; A disintegrin and metalloproteinase with thrombospondin motifs 13	--	[O]	Posttranslational modification, protein turnover, chaperones	Thrombospondin type 1 domain	Papilin OS=Caenorhabditis elegans OX=6239 GN=mig-6 PE=1 SV=1	O	Posttranslational modification, protein turnover, chaperones	PREDICTED: A disintegrin and metalloproteinase with thrombospondin motifs 18-like [Branchiostoma belcheri]
EVM0012008	Lachesis_group18:14464833|14466671	[O]	Posttranslational modification, protein turnover, chaperones	Molecular Function: ATP binding (GO:0005524);;	K22531|0.0e+00|lcf:108896899|K22531 ATPase family AAA domain-containing protein 2 [EC:3.6.1.-] | (RefSeq) LOW QUALITY PROTEIN: ATPase family AAA domain-containing protein 2-like	--	[O]	Posttranslational modification, protein turnover, chaperones	ATPase family associated with various cellular activities (AAA)	Tat-binding homolog 7 OS=Caenorhabditis elegans OX=6239 GN=lex-1 PE=1 SV=3	O	Posttranslational modification, protein turnover, chaperones	ATPase family AAA domain-containing protein 2-like isoform X1 [Strongylocentrotus purpuratus]
EVM0016589	Lachesis_group10:13911718|13916252	--	--	Molecular Function: actin binding (GO:0003779);; Cellular Component: cytosol (GO:0005829);; Cellular Component: actin filament (GO:0005884);; Molecular Function: microtubule binding (GO:0008017);; Biological Process: regulation of cell shape (GO:0008360);; Biological Process: cellular component organization (GO:0016043);; Biological Process: cell migration (GO:0016477);; Molecular Function: Rho G…	K04512|7.3e-66|phyp:113534011|K04512 dishevelled associated activator of morphogenesis | (RefSeq) disheveled-associated activator of morphogenesis 1-like	Wnt signaling pathway (ko04310)	[TZ]	--	Formin Homology 2 Domain	Formin-like protein OS=Drosophila melanogaster OX=7227 GN=Frl PE=1 SV=3	--	--	PREDICTED: LOW QUALITY PROTEIN: formin-like protein 2 [Branchiostoma belcheri]
EVM0014465	Lachesis_group8:21516441|21534060	--	--	Molecular Function: G-protein coupled GABA receptor activity (GO:0004965);; Cellular Component: integral component of membrane (GO:0016021);;	K04615|0.0e+00|lcf:108899509|K04615 gamma-aminobutyric acid type B receptor | (RefSeq) gamma-aminobutyric acid type B receptor subunit 1-like isoform X1	Neuroactive ligand-receptor interaction (ko04080)	[PET]	--	Receptor family ligand binding region	Gamma-aminobutyric acid type B receptor subunit 1 OS=Caenorhabditis elegans OX=6239 GN=gbb-1 PE=1 SV=2	--	--	gamma-aminobutyric acid type B receptor subunit 1-like [Pomacea canaliculata]
EVM0010859	Lachesis_group16:12106405|12108287	--	--	Biological Process: cell morphogenesis (GO:0000902);; Biological Process: cell morphogenesis involved in differentiation (GO:0000904);; Biological Process: epithelial cell development (GO:0002064);; Biological Process: columnar/cuboidal epithelial cell differentiation (GO:0002065);; Biological Process: columnar/cuboidal epithelial cell development (GO:0002066);; Biological Process: auditory recep…	--	--	--	--	Filopodia upregulated, FAM65	--	S	Function unknown	PREDICTED: protein FAM65A-like isoform X7 [Branchiostoma belcheri]
EVM0004906	Lachesis_group7:1620010|1629170	--	--	Molecular Function: intracellular calcium activated chloride channel activity (GO:0005229);; Molecular Function: chloride channel activity (GO:0005254);; Cellular Component: plasma membrane (GO:0005886);; Cellular Component: integral component of membrane (GO:0016021);; Molecular Function: protein dimerization activity (GO:0046983);; Biological Process: transmembrane transport (GO:0055085);; Biol…	K19496|0.0e+00|lcf:108902227|K19496 anoctamin-1 | (RefSeq) anoctamin-1-like isoform X1	--	[S]	Function unknown	Calcium-activated chloride channel	--	S	Function unknown	PREDICTED: LOW QUALITY PROTEIN: anoctamin-1-like [Branchiostoma belcheri]
EVM0021985	Lachesis_group24:3455166|3456947	[I]	Lipid transport and metabolism	Cellular Component: lytic vacuole (GO:0000323);; Biological Process: eye development (GO:0001654);; Biological Process: cell activation (GO:0001775);; Biological Process: tissue homeostasis (GO:0001894);; Biological Process: immune effector process (GO:0002252);; Biological Process: cell activation involved in immune response (GO:0002263);; Biological Process: myeloid leukocyte activation (GO:000…	K13512|1.9e-250|lcf:108890748|K13512 lysophospholipid acyltransferase [EC:2.3.1.23 2.3.1.-] | (RefSeq) lpcat4; LOW QUALITY PROTEIN: lysophospholipid acyltransferase LPCAT4	Ether lipid metabolism (ko00565)	[I]	Lipid transport and metabolism	Acyltransferase	Lysophosphatidylcholine acyltransferase OS=Drosophila melanogaster OX=7227 GN=LPCAT PE=2 SV=1	I	Lipid transport and metabolism	lysophosphatidylcholine acyltransferase 2-like isoform X1 [Crassostrea virginica]
EVM0007272	Lachesis_group19:14152882|14153957	--	--	Biological Process: eye development (GO:0001654);; Biological Process: compound eye morphogenesis (GO:0001745);; Biological Process: compound eye photoreceptor cell differentiation (GO:0001751);; Biological Process: eye photoreceptor cell differentiation (GO:0001754);; Biological Process: regionalization (GO:0003002);; Molecular Function: molecular_function (GO:0003674);; Molecular Function: bind…	K20020|0.0e+00|lco:104924968|K20020 brother of CDO | (RefSeq) boc; brother of CDO	Hedgehog signaling pathway (ko04340)	--	--	Immunoglobulin domain	Tyrosine-protein phosphatase Lar OS=Drosophila melanogaster OX=7227 GN=Lar PE=1 SV=2	T	Signal transduction mechanisms	PREDICTED: brother of CDO-like [Branchiostoma belcheri]
EVM0021258	Lachesis_group21:514484|517691	--	--	Biological Process: microtubule cytoskeleton organization (GO:0000226);; Cellular Component: nuclear chromosome (GO:0000228);; Biological Process: mitotic cell cycle (GO:0000278);; Cellular Component: chromosome, telomeric region (GO:0000781);; Cellular Component: nuclear chromosome, telomeric region (GO:0000784);; Cellular Component: condensed chromosome (GO:0000793);; Cellular Component: conden…	K19347|0.0e+00|lco:104938941|K19347 SUN domain-containing protein 1/2 | (RefSeq) SUN domain-containing protein 2 isoform X1	--	[D]	Cell cycle control, cell division, chromosome partitioning	Sad1 / UNC-like C-terminal	Nuclear migration and anchoring protein unc-84 OS=Caenorhabditis elegans OX=6239 GN=unc-84 PE=1 SV=2	D	Cell cycle control, cell division, chromosome partitioning	PREDICTED: uncharacterized protein LOC109463321 isoform X2 [Branchiostoma belcheri]
EVM0016870	Lachesis_group14:18352347|18353057	[H]	Coenzyme transport and metabolism	Cellular Component: Golgi membrane (GO:0000139);; Cellular Component: Golgi apparatus (GO:0005794);; Biological Process: protein glycosylation (GO:0006486);; Cellular Component: integral component of membrane (GO:0016021);; Molecular Function: transferase activity, transferring glycosyl groups (GO:0016757);; Molecular Function: carbohydrate binding (GO:0030246);;	K00710|0.0e+00|lcf:108899906|K00710 polypeptide N-acetylgalactosaminyltransferase [EC:2.4.1.41] | (RefSeq) polypeptide N-acetylgalactosaminyltransferase 10-like	Other types of O-glycan biosynthesis (ko00514)	[O]	Posttranslational modification, protein turnover, chaperones	Glycosyl transferase family 2	N-acetylgalactosaminyltransferase 6 OS=Drosophila melanogaster OX=7227 GN=Pgant6 PE=1 SV=2	O	Posttranslational modification, protein turnover, chaperones	PREDICTED: polypeptide N-acetylgalactosaminyltransferase 10-like [Branchiostoma belcheri]
EVM0023277	Lachesis_group24:1262163|1262909	--	--	Cellular Component: integral component of membrane (GO:0016021);;	K15701|9.7e-102|cmk:103188225|K15701 E3 ubiquitin-protein ligase RNF130 [EC:2.3.2.27] | (RefSeq) rnf130; ring finger protein 130	--	[O]	Posttranslational modification, protein turnover, chaperones	Ring finger domain	Protein goliath OS=Drosophila melanogaster OX=7227 GN=gol PE=2 SV=3	Z	Cytoskeleton	PREDICTED: RING finger protein 150-like [Branchiostoma belcheri]
EVM0010886	Lachesis_group17:11812910|11813272	[T]	Signal transduction mechanisms	Molecular Function: calcium-dependent protein kinase C activity (GO:0004698);; Molecular Function: ATP binding (GO:0005524);; Molecular Function: zinc ion binding (GO:0008270);; Biological Process: intracellular signal transduction (GO:0035556);;	K02677|0.0e+00|lco:104918810|K02677 classical protein kinase C alpha type [EC:2.7.11.13] | (RefSeq) protein kinase C alpha type isoform X1	Melanogenesis (ko04916)	[T]	Signal transduction mechanisms	Protein kinase domain	Calcium-dependent protein kinase C OS=Aplysia californica OX=6500 GN=PRKC1 PE=1 SV=2	T	Signal transduction mechanisms	PREDICTED: protein kinase C alpha type-like isoform X3 [Branchiostoma belcheri]
EVM0012998	Lachesis_group16:15821325|15828115	[O]	Posttranslational modification, protein turnover, chaperones	Molecular Function: oligosaccharyl transferase activity (GO:0004576);; Biological Process: protein glycosylation (GO:0006486);; Cellular Component: integral component of membrane (GO:0016021);;	K07151|0.0e+00|lcf:108889079|K07151 dolichyl-diphosphooligosaccharide---protein glycosyltransferase [EC:2.4.99.18] | (RefSeq) dolichyl-diphosphooligosaccharide--protein glycosyltransferase subunit STT3B	Protein processing in endoplasmic reticulum (ko04141)	[O]	Posttranslational modification, protein turnover, chaperones	Oligosaccharyl transferase STT3 subunit	Dolichyl-diphosphooligosaccharide--protein glycosyltransferase subunit stt-3 OS=Caenorhabditis elegans OX=6239 GN=stt-3 PE=1 SV=1	O	Posttranslational modification, protein turnover, chaperones	PREDICTED: dolichyl-diphosphooligosaccharide--protein glycosyltransferase subunit STT3B-like isoform X2 [Branchiostoma belcheri]
EVM0012142	Lachesis_group8:3896300|3901867	[O]	Posttranslational modification, protein turnover, chaperones	Molecular Function: oligosaccharyl transferase activity (GO:0004576);; Biological Process: protein glycosylation (GO:0006486);; Cellular Component: integral component of membrane (GO:0016021);;	K07151|0.0e+00|lco:104932568|K07151 dolichyl-diphosphooligosaccharide---protein glycosyltransferase [EC:2.4.99.18] | (RefSeq) dolichyl-diphosphooligosaccharide--protein glycosyltransferase subunit STT3B	Protein processing in endoplasmic reticulum (ko04141)	[O]	Posttranslational modification, protein turnover, chaperones	Oligosaccharyl transferase STT3 subunit	Dolichyl-diphosphooligosaccharide--protein glycosyltransferase subunit stt-3 OS=Caenorhabditis elegans OX=6239 GN=stt-3 PE=1 SV=1	O	Posttranslational modification, protein turnover, chaperones	PREDICTED: dolichyl-diphosphooligosaccharide--protein glycosyltransferase subunit STT3B-like isoform X2 [Branchiostoma belcheri]
EVM0020097	Lachesis_group19:1329054|1329680	--	--	Biological Process: cell morphogenesis (GO:0000902);; Biological Process: cell morphogenesis involved in differentiation (GO:0000904);; Molecular Function: molecular_function (GO:0003674);; Molecular Function: catalytic activity (GO:0003824);; Cellular Component: cellular_component (GO:0005575);; Cellular Component: cell (GO:0005623);; Cellular Component: plasma membrane (GO:0005886);; Cellular C…	K19582|0.0e+00|lcf:108898448|K19582 lipid phosphate phosphatase-related protein type 3/4 | (RefSeq) LOW QUALITY PROTEIN: phospholipid phosphatase-related protein type 4-like	--	[I]	Lipid transport and metabolism	PAP2 superfamily	--	I	Lipid transport and metabolism	PREDICTED: phospholipid phosphatase-related protein type 5-like [Branchiostoma belcheri]
EVM0000278	Lachesis_group9:6289852|6291529	--	--	Molecular Function: ubiquitin-protein transferase activity (GO:0004842);; Molecular Function: zinc ion binding (GO:0008270);;	K10645|0.0e+00|sdu:111227600|K10645 E3 ubiquitin-protein ligase mind-bomb [EC:2.3.2.27] | (RefSeq) mib2; E3 ubiquitin-protein ligase MIB2 isoform X1	--	[R]	General function prediction only	Mib_herc2	E3 ubiquitin-protein ligase mind-bomb OS=Drosophila melanogaster OX=7227 GN=mib1 PE=1 SV=3	O	Posttranslational modification, protein turnover, chaperones	E3 ubiquitin-protein ligase MIB2 [Cryptotermes secundus]
EVM0022496	Lachesis_group5:6232493|6237420	--	--	Cellular Component: lytic vacuole (GO:0000323);; Biological Process: eye development (GO:0001654);; Biological Process: compound eye morphogenesis (GO:0001745);; Biological Process: eye photoreceptor cell differentiation (GO:0001754);; Biological Process: system process (GO:0003008);; Molecular Function: molecular_function (GO:0003674);; Molecular Function: binding (GO:0005488);; Molecular Functi…	K24183|0.0e+00|lcf:108876017|K24183 neurobeachin | (RefSeq) LOW QUALITY PROTEIN: neurobeachin-like	--	[U]	Intracellular trafficking, secretion, and vesicular transport	Beige/BEACH domain	Neurobeachin OS=Drosophila melanogaster OX=7227 GN=rg PE=1 SV=4	U	Intracellular trafficking, secretion, and vesicular transport	PREDICTED: LOW QUALITY PROTEIN: neurobeachin-like [Branchiostoma belcheri]
EVM0016806	Lachesis_group8:4867835|4883318	--	--	Cellular Component: cellular_component (GO:0005575);; Biological Process: protein targeting (GO:0006605);; Biological Process: protein targeting to vacuole (GO:0006623);; Biological Process: transport (GO:0006810);; Biological Process: intracellular protein transport (GO:0006886);; Biological Process: vacuolar transport (GO:0007034);; Biological Process: protein localization (GO:0008104);; Biolog…	K19526|0.0e+00|lco:104936398|K19526 vacuolar protein sorting-associated protein 13B | (RefSeq) vps13b; vacuolar protein sorting-associated protein 13B isoform X1	--	[U]	Intracellular trafficking, secretion, and vesicular transport	N-terminal region of Chorein or VPS13	--	U	Intracellular trafficking, secretion, and vesicular transport	PREDICTED: vacuolar protein sorting-associated protein 13B-like [Branchiostoma belcheri]
EVM0021094	Lachesis_group8:14041390|14041561	--	--	Biological Process: phosphatidylserine biosynthetic process (GO:0006659);; Cellular Component: integral component of membrane (GO:0016021);;	K08729|8.8e-271|lco:109137341|K08729 phosphatidylserine synthase 1 [EC:2.7.8.-] | (RefSeq) phosphatidylserine synthase 1	Glycerophospholipid metabolism (ko00564)	[I]	Lipid transport and metabolism	Phosphatidyl serine synthase	Phosphatidylserine synthase OS=Drosophila melanogaster OX=7227 GN=Pss PE=1 SV=1	I	Lipid transport and metabolism	PREDICTED: phosphatidylserine synthase 1-like [Branchiostoma belcheri]
EVM0004981	Lachesis_group3:24093950|24094488	--	--	Molecular Function: kinase activity (GO:0016301);; Biological Process: inositol phosphate biosynthetic process (GO:0032958);;	K07756|3.2e-261|sdu:111219401|K07756 inositol-hexakisphosphate 5-kinase [EC:2.7.4.21] | (RefSeq) ip6k1; inositol hexakisphosphate kinase 1	Phosphatidylinositol signaling system (ko04070)	[KIT]	--	Inositol polyphosphate kinase	--	--	--	inositol hexakisphosphate kinase 1-like [Pecten maximus]
EVM0015172	Lachesis_group24:10220671|10226646	[C]	Energy production and conversion	Molecular Function: pyruvate carboxylase activity (GO:0004736);; Molecular Function: ATP binding (GO:0005524);; Biological Process: pyruvate metabolic process (GO:0006090);; Biological Process: gluconeogenesis (GO:0006094);; Molecular Function: biotin binding (GO:0009374);; Molecular Function: metal ion binding (GO:0046872);;	K01958|3.6e-164|lco:104937677|K01958 pyruvate carboxylase [EC:6.4.1.1] | (RefSeq) pc; pyruvate carboxylase, mitochondrial	Biosynthesis of amino acids (ko01230)	[C]	Energy production and conversion	Carbamoyl-phosphate synthase L chain, ATP binding domain	Pyruvate carboxylase 1 OS=Caenorhabditis elegans OX=6239 GN=pyc-1 PE=1 SV=1	C	Energy production and conversion	pyruvate carboxylase, mitochondrial-like [Anneissia japonica]
EVM0002715	Lachesis_group6:230795|231979	--	--	Biological Process: autophagosome assembly (GO:0000045);; Cellular Component: pre-autophagosomal structure (GO:0000407);; Molecular Function: molecular_function (GO:0003674);; Molecular Function: guanyl-nucleotide exchange factor activity (GO:0005085);; Molecular Function: Ras guanyl-nucleotide exchange factor activity (GO:0005088);; Molecular Function: binding (GO:0005488);; Molecular Function: …	K20305|0.0e+00|lco:104927286|K20305 trafficking protein particle complex subunit 8 | (RefSeq) trappc8; trafficking protein particle complex subunit 8 isoform X1	--	[D]	Cell cycle control, cell division, chromosome partitioning	ER-Golgi trafficking TRAPP I complex 85 kDa subunit	--	D	Cell cycle control, cell division, chromosome partitioning	trafficking protein particle complex subunit 8-like isoform X2 [Acanthaster planci]
EVM0003518	Lachesis_group13:4006624|4034862	--	--	Biological Process: peptide secretion (GO:0002790);; Molecular Function: molecular_function (GO:0003674);; Molecular Function: actin binding (GO:0003779);; Molecular Function: binding (GO:0005488);; Molecular Function: protein binding (GO:0005515);; Cellular Component: cellular_component (GO:0005575);; Cellular Component: intracellular (GO:0005622);; Cellular Component: cell (GO:0005623);; Cellul…	K19948|2.7e-80|ocu:100355512|K19948 MICAL-like protein 1 | (RefSeq) MICALL1; MICAL like 1	--	[Z]	Cytoskeleton	N-terminal C2 in EEIG1 and EHBP1 proteins	Alpha-actinin A OS=Dictyostelium discoideum OX=44689 GN=abpA PE=1 SV=2	Z	Cytoskeleton	EH domain-binding protein 1-like isoform X1 [Acanthaster planci]
EVM0008716	Lachesis_group3:4319315|4329577	--	--	Biological Process: microtubule cytoskeleton organization (GO:0000226);; Biological Process: mitotic cell cycle (GO:0000278);; Biological Process: nuclear division (GO:0000280);; Molecular Function: molecular_function (GO:0003674);; Molecular Function: guanyl-nucleotide exchange factor activity (GO:0005085);; Molecular Function: Ras guanyl-nucleotide exchange factor activity (GO:0005088);; Molecu…	K16727|0.0e+00|lco:104917954|K16727 Rho guanine nucleotide exchange factor 10 | (RefSeq) rho guanine nucleotide exchange factor 10-like protein isoform X1	--	[T]	Signal transduction mechanisms	WD40 repeated domain	Guanine exchange factor for Rac 30 OS=Dictyostelium discoideum OX=44689 GN=gxcDD PE=4 SV=3	T	Signal transduction mechanisms	PREDICTED: rho guanine nucleotide exchange factor 10-like [Branchiostoma belcheri]
EVM0014350	Lachesis_group21:5983004|5986663	--	--	Molecular Function: guanyl-nucleotide exchange factor activity (GO:0005085);; Biological Process: small GTPase mediated signal transduction (GO:0007264);; Biological Process: actin cytoskeleton organization (GO:0030036);;	K13708|0.0e+00|lcf:108899027|K13708 dedicator of cytokinesis protein 1 | (RefSeq) dock1; LOW QUALITY PROTEIN: dedicator of cytokinesis protein 1	Regulation of actin cytoskeleton (ko04810)	[T]	Signal transduction mechanisms	DOCK N-terminus	--	T	Signal transduction mechanisms	PREDICTED: LOW QUALITY PROTEIN: dedicator of cytokinesis protein 1-like [Branchiostoma belcheri]
EVM0009422	Lachesis_group24:2521543|2527291	--	--	Biological Process: regulation of cell-matrix adhesion (GO:0001952);; Biological Process: negative regulation of cell-matrix adhesion (GO:0001953);; Molecular Function: molecular_function (GO:0003674);; Molecular Function: SH3/SH2 adaptor activity (GO:0005070);; Molecular Function: GTPase activator activity (GO:0005096);; Molecular Function: binding (GO:0005488);; Molecular Function: protein bind…	K20631|0.0e+00|sdu:111233477|K20631 Rho GTPase-activating protein 6 | (RefSeq) rho GTPase-activating protein 6-like	--	[TZ]	--	RhoGAP domain	Rho GTPase-activating protein gacY OS=Dictyostelium discoideum OX=44689 GN=gacY PE=3 SV=1	T	Signal transduction mechanisms	PREDICTED: rho GTPase-activating protein 6-like [Branchiostoma belcheri]
EVM0013141	Lachesis_group22:9314668|9315672	--	--	--	K14715|9.4e-17|hcq:109516120|K14715 solute carrier family 39 (zinc transporter), member 9 | (RefSeq) zinc transporter ZIP9-like	--	--	--	--	--	--	--	coiled-coil domain-containing protein 146 [Aplysia californica]
EVM0016845	Lachesis_group14:8203871|8208935	--	--	Cellular Component: acrosomal vesicle (GO:0001669);; Molecular Function: nucleic acid binding (GO:0003676);; Molecular Function: calcium activated cation channel activity (GO:0005227);; Molecular Function: voltage-gated calcium channel activity (GO:0005245);; Biological Process: sodium ion transport (GO:0006814);; Biological Process: flagellated sperm motility (GO:0030317);; Cellular Component: C…	K14411|9.9e-132|bpec:110168132|K14411 RNA-binding protein Musashi | (RefSeq) msi2; RNA-binding protein Musashi homolog 2	mRNA surveillance pathway (ko03015)	[A]	RNA processing and modification	--	RNA-binding protein Musashi homolog Rbp6 OS=Drosophila melanogaster OX=7227 GN=Rbp6 PE=2 SV=3	A	RNA processing and modification	PREDICTED: RNA-binding protein Musashi homolog 2-like isoform X3 [Branchiostoma belcheri]
EVM0003846	Lachesis_group7:5555669|5556170	[G]	Carbohydrate transport and metabolism	Cellular Component: Golgi membrane (GO:0000139);; Molecular Function: molecular_function (GO:0003674);; Molecular Function: catalytic activity (GO:0003824);; Molecular Function: polypeptide N-acetylgalactosaminyltransferase activity (GO:0004653);; Cellular Component: cellular_component (GO:0005575);; Cellular Component: intracellular (GO:0005622);; Cellular Component: cell (GO:0005623);; Cellular…	K00710|7.6e-293|mze:101486112|K00710 polypeptide N-acetylgalactosaminyltransferase [EC:2.4.1.41] | (RefSeq) polypeptide N-acetylgalactosaminyltransferase 18 isoform X1	Other types of O-glycan biosynthesis (ko00514)	[O]	Posttranslational modification, protein turnover, chaperones	Glycosyl transferase family 2	Polypeptide N-acetylgalactosaminyltransferase 2 OS=Drosophila melanogaster OX=7227 GN=Pgant2 PE=1 SV=2	O	Posttranslational modification, protein turnover, chaperones	polypeptide N-acetylgalactosaminyltransferase 5-like isoform X1 [Daphnia magna]
EVM0003584	Lachesis_group20:9345383|9364135	--	--	Biological Process: establishment of mitotic spindle orientation (GO:0000132);; Biological Process: microtubule cytoskeleton organization (GO:0000226);; Biological Process: mitotic cell cycle (GO:0000278);; Biological Process: ameboidal-type cell migration (GO:0001667);; Molecular Function: molecular_function (GO:0003674);; Molecular Function: binding (GO:0005488);; Molecular Function: protein bi…	K02208|1.0e-104|bmy:Bm1_33825|K02208 cyclin-dependent kinase 8/11 [EC:2.7.11.22 2.7.11.23] | (RefSeq) Protein kinase domain containing protein	--	[S]	Function unknown	WD domain, G-beta repeat	Gastrulation defective protein 1 homolog OS=Drosophila melanogaster OX=7227 GN=CG5543 PE=2 SV=1	O	Posttranslational modification, protein turnover, chaperones	WD repeat-containing protein 70-like [Lingula anatina]
EVM0017094	Lachesis_group9:7134125|7168766	--	--	Biological Process: eye development (GO:0001654);; Biological Process: tissue homeostasis (GO:0001894);; Biological Process: retina homeostasis (GO:0001895);; Molecular Function: molecular_function (GO:0003674);; Molecular Function: structural molecule activity (GO:0005198);; Cellular Component: cellular_component (GO:0005575);; Cellular Component: intracellular (GO:0005622);; Cellular Component:…	K16478|0.0e+00|lco:104927130|K16478 nephrocystin-4 | (RefSeq) nphp4; nephrocystin-4 isoform X1	--	--	--	--	--	S	Function unknown	PREDICTED: nephrocystin-4-like [Branchiostoma belcheri]
EVM0014855	Lachesis_group2:36383|38380	--	--	Biological Process: response to hypoxia (GO:0001666);; Biological Process: cellular glucose homeostasis (GO:0001678);; Biological Process: system process (GO:0003008);; Molecular Function: molecular_function (GO:0003674);; Molecular Function: transporter activity (GO:0005215);; Molecular Function: nucleoside transmembrane transporter activity (GO:0005337);; Cellular Component: cellular_component …	K15014|8.4e-207|lco:104935435|K15014 solute carrier family 29 (equilibrative nucleoside transporter), member 1/2/3 | (RefSeq) equilibrative nucleoside transporter 1-like	--	[F]	Nucleotide transport and metabolism	Nucleoside transporter	--	F	Nucleotide transport and metabolism	equilibrative nucleoside transporter 1 isoform X1 [Ciona intestinalis]
EVM0015329	Lachesis_group15:15269506|15273455	--	--	Biological Process: cell morphogenesis (GO:0000902);; Cellular Component: ruffle (GO:0001726);; Biological Process: regulation of protein phosphorylation (GO:0001932);; Biological Process: positive regulation of protein phosphorylation (GO:0001934);; Biological Process: regulation of peptide secretion (GO:0002791);; Biological Process: system process (GO:0003008);; Biological Process: muscle syst…	K16847|0.0e+00|lcf:108897962|K16847 T-lymphoma invasion and metastasis-inducing protein 2 | (RefSeq) tiam2; LOW QUALITY PROTEIN: T-lymphoma invasion and metastasis-inducing protein 2	--	[T]	Signal transduction mechanisms	RhoGEF domain	Protein still life, isoform SIF type 1 OS=Drosophila melanogaster OX=7227 GN=sif PE=2 SV=2	T	Signal transduction mechanisms	PREDICTED: protein still life, isoform SIF type 1-like [Branchiostoma belcheri]
EVM0000335	Lachesis_group5:13765814|13766220	--	--	Biological Process: mRNA splicing, via spliceosome (GO:0000398);; Cellular Component: spliceosomal complex (GO:0005681);; Molecular Function: U6 snRNA binding (GO:0017070);; Molecular Function: U5 snRNA binding (GO:0030623);;	K12856|0.0e+00|lcf:108890361|K12856 pre-mRNA-processing factor 8 | (RefSeq) prpf8; LOW QUALITY PROTEIN: pre-mRNA-processing-splicing factor 8	Spliceosome (ko03040)	[A]	RNA processing and modification	PROCN (NUC071) domain	Pre-mRNA-splicing factor 8 homolog OS=Caenorhabditis elegans OX=6239 GN=prp-8 PE=1 SV=1	A	RNA processing and modification	PREDICTED: pre-mRNA-processing-splicing factor 8-like [Branchiostoma belcheri]
EVM0015444	Lachesis_group19:13693957|13705836	[T]	Signal transduction mechanisms	Molecular Function: protein serine/threonine kinase activity (GO:0004674);; Molecular Function: ATP binding (GO:0005524);;	K08835|1.5e-290|sdu:111220975|K08835 serine/threonine-protein kinase OSR1/STK39 [EC:2.7.11.1] | (RefSeq) oxsr1; serine/threonine-protein kinase OSR1	--	[T]	Signal transduction mechanisms	Protein kinase domain	Germinal center kinase 3 OS=Caenorhabditis elegans OX=6239 GN=gck-3 PE=1 SV=1	T	Signal transduction mechanisms	serine/threonine-protein kinase OSR1-like isoform X1 [Pomacea canaliculata]
Scatophagus_argus_newGene_5911	Lachesis_group6:918540|919834	--	--	--	--	--	--	--	--	--	--	--	LOW QUALITY PROTEIN: uncharacterized protein LOC109139393 [Larimichthys crocea]
EVM0004681	Lachesis_group11:24157495|24163106	[T]	Signal transduction mechanisms	--	--	--	[S]	Function unknown	Abhydrolase domain containing 18	--	S	Function unknown	PREDICTED: protein ABHD18-like [Branchiostoma belcheri]
EVM0012509	Lachesis_group17:16337861|16344118	--	--	Cellular Component: integral component of membrane (GO:0016021);;	K14360|2.6e-16|aplc:110988964|K14360 organic solute transporter subunit alpha | (RefSeq) organic solute transporter subunit alpha-like	--	[T]	Signal transduction mechanisms	Organic solute transporter Ostalpha	Transmembrane protein 184 homolog DDB_G0284525 OS=Dictyostelium discoideum OX=44689 GN=tmem184A PE=3 SV=1	T	Signal transduction mechanisms	Transmembrane protein [Armadillidium nasatum]
EVM0003995	Lachesis_group6:19848969|19850665	--	--	Biological Process: carbohydrate transport (GO:0008643);; Molecular Function: symporter activity (GO:0015293);; Cellular Component: integral component of membrane (GO:0016021);;	--	--	[G]	Carbohydrate transport and metabolism	MFS/sugar transport protein	--	G	Carbohydrate transport and metabolism	PREDICTED: major facilitator superfamily domain-containing protein 12-like isoform X2 [Branchiostoma belcheri]
EVM0004088	Lachesis_group8:15901821|15905340	--	--	Molecular Function: calmodulin binding (GO:0005516);; Cellular Component: plasma membrane (GO:0005886);; Biological Process: ion transport (GO:0006811);; Cellular Component: integral component of membrane (GO:0016021);; Molecular Function: small conductance calcium-activated potassium channel activity (GO:0016286);; Cellular Component: neuron projection (GO:0043005);; Cellular Component: neuronal…	K04944|0.0e+00|lco:104922531|K04944 potassium intermediate/small conductance calcium-activated channel subfamily N member 3 | (RefSeq) small conductance calcium-activated potassium channel protein 2 isoform X1	--	[P]	Inorganic ion transport and metabolism	Calcium-activated SK potassium channel	Small conductance calcium-activated potassium channel protein OS=Drosophila melanogaster OX=7227 GN=SK PE=2 SV=2	P	Inorganic ion transport and metabolism	PREDICTED: small conductance calcium-activated potassium channel protein 2-like isoform X3 [Branchiostoma belcheri]
EVM0009016	Lachesis_group8:3203829|3217662	[R]	General function prediction only	Molecular Function: protein serine/threonine kinase activity (GO:0004674);; Molecular Function: ATP binding (GO:0005524);;	K08821|1.3e-241|lcf:108876262|K08821 cyclin-dependent kinase 14 [EC:2.7.11.22] | (RefSeq) cdk14; cyclin-dependent kinase 14 isoform X1	--	[R]	General function prediction only	Protein kinase domain	Cyclin-dependent kinase 17 OS=Caenorhabditis elegans OX=6239 GN=pct-1 PE=1 SV=1	T	Signal transduction mechanisms	cyclin-dependent kinase 14-like [Lingula anatina]
EVM0000695	Lachesis_group16:16690961|16693783	--	--	Biological Process: axon guidance (GO:0007411);; Cellular Component: integral component of membrane (GO:0016021);;	K16336|1.9e-95|lco:104935293|K16336 syndecan 2 | (RefSeq) syndecan-2-A	Cell adhesion molecules (ko04514)	--	--	Syndecan domain	Syndecan OS=Drosophila melanogaster OX=7227 GN=Sdc PE=2 SV=2	T	Signal transduction mechanisms	Sdc [Bugula neritina]
EVM0018784	Lachesis_group8:5245969|5261450	--	--	Molecular Function: molecular_function (GO:0003674);; Molecular Function: transcription cofactor activity (GO:0003712);; Molecular Function: transcription coactivator activity (GO:0003713);; Molecular Function: catalytic activity (GO:0003824);; Molecular Function: receptor binding (GO:0005102);; Molecular Function: binding (GO:0005488);; Molecular Function: protein binding (GO:0005515);; Cellular…	--	--	[L]	Replication, recombination and repair	LysM domain	--	L	Replication, recombination and repair	PREDICTED: oxidation resistance protein 1-like [Branchiostoma belcheri]
EVM0012554	Lachesis_group11:23397082|23397595	--	--	Molecular Function: translation repressor activity, nucleic acid binding (GO:0000900);; Biological Process: negative regulation of translational initiation (GO:0045947);;	--	--	--	--	Ataxin-2 C-terminal region	--	--	--	polyadenylate-binding protein-interacting protein 2-like [Orbicella faveolata]
EVM0018016	Lachesis_group14:22189049|22190311	[T]	Signal transduction mechanisms	Biological Process: reproduction (GO:0000003);; Biological Process: regulation of protein phosphorylation (GO:0001932);; Biological Process: negative regulation of protein phosphorylation (GO:0001933);; Biological Process: regulation of cell-matrix adhesion (GO:0001952);; Biological Process: positive regulation of cell-matrix adhesion (GO:0001954);; Biological Process: developmental process invol…	K17501|8.7e-289|lco:104918960|K17501 protein phosphatase 1E [EC:3.1.3.16] | (RefSeq) ppm1e; protein phosphatase 1E	--	[T]	Signal transduction mechanisms	Protein phosphatase 2C	Protein phosphatase fem-2 OS=Caenorhabditis elegans OX=6239 GN=fem-2 PE=1 SV=2	T	Signal transduction mechanisms	protein phosphatase 1F isoform X2 [Lingula anatina]
EVM0017488	Lachesis_group2:10508519|10524712	--	--	Biological Process: eye development (GO:0001654);; Biological Process: compound eye morphogenesis (GO:0001745);; Biological Process: eye photoreceptor cell differentiation (GO:0001754);; Biological Process: system process (GO:0003008);; Molecular Function: molecular_function (GO:0003674);; Molecular Function: binding (GO:0005488);; Molecular Function: protein binding (GO:0005515);; Cellular Compo…	K24181|0.0e+00|sdu:111216588|K24181 lipopolysaccharide-responsive and beige-like anchor protein | (RefSeq) lrba; lipopolysaccharide-responsive and beige-like anchor protein isoform X1	--	[U]	Intracellular trafficking, secretion, and vesicular transport	Domain of unknown function (DUF4704)	Neurobeachin OS=Drosophila melanogaster OX=7227 GN=rg PE=1 SV=4	U	Intracellular trafficking, secretion, and vesicular transport	PREDICTED: LOW QUALITY PROTEIN: neurobeachin-like [Branchiostoma belcheri]
EVM0013971	Lachesis_group3:15284440|15286104	--	--	Molecular Function: nucleic acid binding (GO:0003676);;	K09228|1.7e-78|els:105016977|K09228 KRAB domain-containing zinc finger protein | (RefSeq) gastrula zinc finger protein XlCGF58.1 isoform X2	Herpes simplex virus 1 infection (ko05168)	[R]	General function prediction only	Zinc-finger double domain	--	S	Function unknown	--
EVM0014762	Lachesis_group2:28397542|28409828	[ET]	--	Molecular Function: molecular_function (GO:0003674);; Molecular Function: transmembrane signaling receptor activity (GO:0004888);; Molecular Function: ionotropic glutamate receptor activity (GO:0004970);; Molecular Function: AMPA glutamate receptor activity (GO:0004971);; Molecular Function: transporter activity (GO:0005215);; Molecular Function: ion channel activity (GO:0005216);; Molecular Func…	K05198|0.0e+00|lcf:108900100|K05198 glutamate receptor 2 | (RefSeq) glutamate receptor 2-like isoform X1	Neuroactive ligand-receptor interaction (ko04080)	[PET]	--	Ligand-gated ion channel	Glutamate receptor OS=Lymnaea stagnalis OX=6523 PE=2 SV=1	P	Inorganic ion transport and metabolism	PREDICTED: glutamate receptor 4-like [Branchiostoma belcheri]
EVM0023336	Lachesis_group12:16781665|16787695	--	--	Molecular Function: 3',5'-cyclic-nucleotide phosphodiesterase activity (GO:0004114);; Biological Process: signal transduction (GO:0007165);; Molecular Function: metal ion binding (GO:0046872);;	K13293|0.0e+00|lcf:108883825|K13293 cAMP-specific phosphodiesterase 4 [EC:3.1.4.53] | (RefSeq) cAMP-specific 3',5'-cyclic phosphodiesterase 4B-like isoform X1	Purine metabolism (ko00230)	[T]	Signal transduction mechanisms	3'5'-cyclic nucleotide phosphodiesterase	cAMP-specific 3',5'-cyclic phosphodiesterase, isoforms N/G OS=Drosophila melanogaster OX=7227 GN=dnc PE=3 SV=2	T	Signal transduction mechanisms	cAMP-specific 3',5'-cyclic phosphodiesterase 4C isoform X2 [Lingula anatina]
EVM0000981	Lachesis_group7:12835280|12852257	--	--	Molecular Function: protein binding (GO:0005515);; Biological Process: synapse assembly (GO:0007416);; Cellular Component: postsynaptic density of dendrite (GO:0014069);; Molecular Function: receptor signaling complex scaffold activity (GO:0030159);; Molecular Function: GKAP/Homer scaffold activity (GO:0030160);; Cellular Component: dendrite (GO:0030425);; Molecular Function: ionotropic glutamate…	K15009|0.0e+00|oaa:100092200|K15009 SH3 and multiple ankyrin repeat domains protein | (RefSeq) SHANK3; SH3 and multiple ankyrin repeat domains protein 3 isoform X1	Glutamatergic synapse (ko04724)	[T]	Signal transduction mechanisms	Ankyrin repeats (3 copies)	Protein shank OS=Caenorhabditis elegans OX=6239 GN=shn-1 PE=1 SV=1	S	Function unknown	PREDICTED: SH3 and multiple ankyrin repeat domains protein 3-like isoform X7 [Branchiostoma belcheri]
EVM0020172	Lachesis_group8:11164383|11215015	[J]	Translation, ribosomal structure and biogenesis	Molecular Function: molecular_function (GO:0003674);; Molecular Function: catalytic activity (GO:0003824);; Cellular Component: cellular_component (GO:0005575);; Cellular Component: intracellular (GO:0005622);; Cellular Component: cell (GO:0005623);; Cellular Component: cytoplasm (GO:0005737);; Cellular Component: endoplasmic reticulum (GO:0005783);; Biological Process: nucleobase-containing comp…	K15865|6.2e-111|lco:104920189|K15865 threonylcarbamoyladenosine tRNA methylthiotransferase CDKAL1 [EC:2.8.4.5] | (RefSeq) cdkal1; threonylcarbamoyladenosine tRNA methylthiotransferase	--	[R]	General function prediction only	Radical SAM superfamily	Threonylcarbamoyladenosine tRNA methylthiotransferase OS=Drosophila pseudoobscura pseudoobscura OX=46245 GN=GA19679 PE=3 SV=1	J	Translation, ribosomal structure and biogenesis	Threonylcarbamoyladenosine tRNA methylthiotransferase [Apostichopus japonicus]
EVM0023380	Lachesis_group20:3496349|3506434	--	--	Biological Process: cell morphogenesis (GO:0000902);; Biological Process: cell morphogenesis involved in differentiation (GO:0000904);; Cellular Component: cellular_component (GO:0005575);; Cellular Component: extracellular region (GO:0005576);; Cellular Component: basement membrane (GO:0005604);; Cellular Component: basal lamina (GO:0005605);; Biological Process: cell adhesion (GO:0007155);; Bio…	K06247|0.0e+00|lcf:108874095|K06247 laminin, gamma 3 | (RefSeq) LOW QUALITY PROTEIN: laminin subunit gamma-3-like	ECM-receptor interaction (ko04512)	[W]	Extracellular structures	Laminin N-terminal (Domain VI)	Laminin subunit gamma-1 OS=Drosophila melanogaster OX=7227 GN=LanB2 PE=2 SV=2	W	Extracellular structures	laminin subunit gamma-1 [Lingula anatina]
EVM0008828	Lachesis_group13:24087571|24107348	--	--	Molecular Function: protein binding (GO:0005515);;	--	--	[R]	General function prediction only	Tetratricopeptide repeat	Tetratricopeptide repeat protein 27 homolog OS=Dictyostelium discoideum OX=44689 GN=ttc27 PE=3 SV=1	S	Function unknown	PREDICTED: tetratricopeptide repeat protein 27-like [Branchiostoma belcheri]
EVM0015414	Lachesis_group6:24876702|24876862	--	--	--	K21099|1.1e-127|lcf:108879543|K21099 MARVEL domain-containing protein 3 | (RefSeq) MARVEL domain-containing protein 3-like	Tight junction (ko04530)	--	--	--	--	--	--	--
EVM0006780	Lachesis_group11:24281809|24282890	--	--	Molecular Function: transcription factor activity, sequence-specific DNA binding (GO:0003700);; Biological Process: cell differentiation (GO:0030154);; Molecular Function: protein dimerization activity (GO:0046983);;	K09084|3.7e-127|lco:104937159|K09084 atonal protein 8 | (RefSeq) atoh8; protein atonal homolog 8 isoform X1	--	[K]	Transcription	Helix-loop-helix DNA-binding domain	--	K	Transcription	PREDICTED: neurogenic differentiation factor 1-like [Saccoglossus kowalevskii]
EVM0014422	Lachesis_group4:10738393|10751604	--	--	Molecular Function: ionotropic glutamate receptor activity (GO:0004970);; Cellular Component: plasma membrane (GO:0005886);; Molecular Function: glutamate receptor activity (GO:0008066);; Molecular Function: ligand-gated ion channel activity (GO:0015276);; Cellular Component: membrane (GO:0016020);; Cellular Component: integral component of membrane (GO:0016021);; Biological Process: synaptic tra…	K05207|0.0e+00|lco:104919284|K05207 glutamate receptor delta-2 subunit | (RefSeq) grid2; glutamate receptor ionotropic, delta-2 isoform X1	Neuroactive ligand-receptor interaction (ko04080)	[PET]	--	Ligated ion channel L-glutamate- and glycine-binding site	Glutamate receptor 1 OS=Drosophila melanogaster OX=7227 GN=GluRIA PE=1 SV=2	--	--	PREDICTED: glutamate receptor ionotropic, delta-1-like [Branchiostoma belcheri]
EVM0023585	Lachesis_group6:15118063|15151570	--	--	Molecular Function: ATP binding (GO:0005524);; Biological Process: cellular protein modification process (GO:0006464);;	K16583|0.0e+00|lcf:108881270|K16583 tubulin polyglutamylase TTLL7 [EC:6.-.-.-] | (RefSeq) ttll7; tubulin polyglutamylase TTLL7 isoform X1	--	[O]	Posttranslational modification, protein turnover, chaperones	Tubulin-tyrosine ligase family	Probable beta-tubulin polyglutamylase OS=Tetrahymena thermophila (strain SB210) OX=312017 GN=Ttll6a PE=3 SV=2	O	Posttranslational modification, protein turnover, chaperones	PREDICTED: tubulin polyglutamylase TTLL7-like [Saccoglossus kowalevskii]
EVM0007521	Lachesis_group11:10584110|10591948	[J]	Translation, ribosomal structure and biogenesis	--	K23518|1.5e-80|malb:109955286|K23518 O-acetyl-ADP-ribose deacetylase [EC:3.1.1.106] | (RefSeq) macrod1; O-acetyl-ADP-ribose deacetylase MACROD1 isoform X1	--	[BK]	--	Macro domain	Protein GDAP2 homolog OS=Nematostella vectensis OX=45351 GN=gdap2 PE=3 SV=1	--	--	hypothetical protein BOX15_Mlig005005g2, partial [Macrostomum lignano]
EVM0021773	Lachesis_group9:14932170|14933005	[R]	General function prediction only	Molecular Function: protein serine/threonine kinase activity (GO:0004674);; Molecular Function: ATP binding (GO:0005524);;	K15595|2.1e-270|lco:104931656|K15595 cyclin-dependent kinase 17 [EC:2.7.11.22] | (RefSeq) cyclin-dependent kinase 17 isoform X1	--	[R]	General function prediction only	Protein kinase domain	Cyclin-dependent kinase 17 OS=Caenorhabditis elegans OX=6239 GN=pct-1 PE=1 SV=1	T	Signal transduction mechanisms	PREDICTED: cyclin-dependent kinase 17-like [Saccoglossus kowalevskii]
EVM0011401	Lachesis_group11:16747810|16754161	--	--	Biological Process: cell adhesion (GO:0007155);; Molecular Function: cadherin binding (GO:0045296);; Molecular Function: actin filament binding (GO:0051015);;	K05691|0.0e+00|lco:104924215|K05691 catenin alpha | (RefSeq) ctnna1; catenin alpha-1	Adherens junction (ko04520)	[W]	Extracellular structures	Vinculin family	Catenin alpha OS=Drosophila melanogaster OX=7227 GN=alpha-Cat PE=1 SV=2	W	Extracellular structures	PREDICTED: LOW QUALITY PROTEIN: catenin alpha-2-like [Branchiostoma belcheri]
EVM0015640	Lachesis_group16:18550822|18555513	[J]	Translation, ribosomal structure and biogenesis	Molecular Function: translation elongation factor activity (GO:0003746);; Molecular Function: GTPase activity (GO:0003924);; Molecular Function: GTP binding (GO:0005525);;	K03231|1.5e-262|lcf:108898906|K03231 elongation factor 1-alpha | (RefSeq) elongation factor 1-alpha	RNA transport (ko03013)	[J]	Translation, ribosomal structure and biogenesis	Elongation factor Tu GTP binding domain	Elongation factor 1-alpha OS=Bombyx mori OX=7091 PE=2 SV=1	J	Translation, ribosomal structure and biogenesis	elongation factor 1 alpha [Axinella verrucosa]
EVM0017213	Lachesis_group8:9346797|9350606	[O]	Posttranslational modification, protein turnover, chaperones	Cellular Component: integral component of membrane (GO:0016021);;	K17495|0.0e+00|lcf:108888711|K17495 CUB and sushi domain-containing protein | (RefSeq) CUB and sushi domain-containing protein 3-like	--	[TV]	--	CUB domain	Cubilin homolog OS=Drosophila melanogaster OX=7227 GN=Cubn PE=2 SV=3	--	--	PREDICTED: LOW QUALITY PROTEIN: CUB and sushi domain-containing protein 3-like [Branchiostoma belcheri]

## Sheet: DE miRNA
Annotation of target genes of differentially expressed miRNAs
target gene ID	miRNA ID	COG_class	COG_class_annotation	GO_annotation	KEGG_annotation	KEGG_pathway_annotation	KOG_class	KOG_class_annotation	Pfam_annotation	Swissprot_annotation	eggNOG_class	eggNOG_class_annotation	nr_annotation
EVM0000814	novel_miR_820	--	--	Biological Process: reproduction (GO:0000003);; Biological Process: mitotic cell cycle (GO:0000278);; Biological Process: mitotic cytokinesis (GO:0000281);; Biological Process: cytokinesis (GO:0000910);; Biological Process: eye development (GO:0001654);; Biological Process: urogenital system development (GO:0001655);; Biological Process: ameboidal-type cell migration (GO:0001667);; Biological Pro…	K17751|0.0e+00|nfu:107384188|K17751 myosin heavy chain 6/7 | (RefSeq) myosin-7 isoform X1	Adrenergic signaling in cardiomyocytes (ko04261)	[Z]	Cytoskeleton	Myosin head (motor domain)	Myosin heavy chain, striated muscle OS=Argopecten irradians OX=31199 PE=1 SV=1	Z	Cytoskeleton	myosin-6 [Phallusia mammillata]
EVM0006047	novel_miR_820	[L]	Replication, recombination and repair	Molecular Function: nucleic acid binding (GO:0003676);; Molecular Function: helicase activity (GO:0004386);; Molecular Function: ATP binding (GO:0005524);;	K11594|0.0e+00|mze:101487926|K11594 ATP-dependent RNA helicase DDX3X [EC:3.6.4.13] | (RefSeq) ATP-dependent RNA helicase DDX3X isoform X1	RIG-I-like receptor signaling pathway (ko04622)	[A]	RNA processing and modification	DEAD/DEAH box helicase	ATP-dependent RNA helicase bel OS=Drosophila melanogaster OX=7227 GN=bel PE=1 SV=1	A	RNA processing and modification	PREDICTED: ATP-dependent RNA helicase DDX3X-like isoform X2 [Branchiostoma belcheri]
EVM0023576	novel_miR_820	[S]	Function unknown	Biological Process: reproduction (GO:0000003);; Biological Process: cell morphogenesis (GO:0000902);; Biological Process: cell morphogenesis involved in differentiation (GO:0000904);; Biological Process: regulation of neurotransmitter levels (GO:0001505);; Biological Process: regulation of cell growth (GO:0001558);; Biological Process: eye development (GO:0001654);; Biological Process: gastrulati…	K04601|0.0e+00|lco:104928024|K04601 cadherin EGF LAG seven-pass G-type receptor 2 | (RefSeq) celsr2; cadherin EGF LAG seven-pass G-type receptor 2 isoform X1	--	[T]	Signal transduction mechanisms	Cadherin domain	Protocadherin-like wing polarity protein stan OS=Drosophila melanogaster OX=7227 GN=stan PE=1 SV=4	T	Signal transduction mechanisms	PREDICTED: LOW QUALITY PROTEIN: cadherin EGF LAG seven-pass G-type receptor 2-like [Branchiostoma belcheri]
EVM0002662	novel_miR_820	--	--	Molecular Function: calcium ion binding (GO:0005509);; Cellular Component: integral component of membrane (GO:0016021);;	K20051|0.0e+00|sdu:111224072|K20051 low-density lipoprotein receptor-related protein 4 | (RefSeq) lrp4; low-density lipoprotein receptor-related protein 4	--	[T]	Signal transduction mechanisms	Low-density lipoprotein receptor repeat class B	Putative vitellogenin receptor OS=Drosophila melanogaster OX=7227 GN=yl PE=1 SV=2	T	Signal transduction mechanisms	PREDICTED: low-density lipoprotein receptor-related protein 4-like isoform X3 [Branchiostoma belcheri]
EVM0012911	novel_miR_820	[S]	Function unknown	Molecular Function: ATP binding (GO:0005524);;	K15192|0.0e+00|lco:104921907|K15192 TATA-binding protein-associated factor [EC:3.6.4.-] | (RefSeq) btaf1; TATA-binding protein-associated factor 172	--	[K]	Transcription	Domain of unknown function (DUF3535)	ATP-dependent helicase brm OS=Drosophila melanogaster OX=7227 GN=brm PE=1 SV=2	K	Transcription	PREDICTED: TATA-binding protein-associated factor 172-like [Branchiostoma belcheri]
EVM0013570	novel_miR_820	--	--	Biological Process: reproduction (GO:0000003);; Biological Process: polysaccharide catabolic process (GO:0000272);; Cellular Component: lytic vacuole (GO:0000323);; Molecular Function: amyloid-beta binding (GO:0001540);; Biological Process: regulation of cell growth (GO:0001558);; Biological Process: temperature homeostasis (GO:0001659);; Molecular Function: G-protein coupled receptor binding (GO…
EVM0003422	novel_miR_820	[C]	Energy production and conversion	Molecular Function: phosphoenolpyruvate carboxykinase (GTP) activity (GO:0004613);; Molecular Function: GTP binding (GO:0005525);; Biological Process: gluconeogenesis (GO:0006094);; Molecular Function: kinase activity (GO:0016301);;	K01596|0.0e+00|lco:104927516|K01596 phosphoenolpyruvate carboxykinase (GTP) [EC:4.1.1.32] | (RefSeq) pck2; phosphoenolpyruvate carboxykinase [GTP], mitochondrial	Adipocytokine signaling pathway (ko04920)	[C]	Energy production and conversion	Phosphoenolpyruvate carboxykinase C-terminal P-loop domain	Phosphoenolpyruvate carboxykinase [GTP] OS=Drosophila melanogaster OX=7227 GN=Pepck PE=2 SV=2	C	Energy production and conversion	phosphoenolpyruvate carboxykinase, cytosolic [GTP]-like [Lingula anatina]
EVM0008247	novel_miR_820	[T]	Signal transduction mechanisms	Biological Process: cell morphogenesis (GO:0000902);; Biological Process: cell morphogenesis involved in differentiation (GO:0000904);; Biological Process: response to acid chemical (GO:0001101);; Biological Process: angiogenesis (GO:0001525);; Molecular Function: amyloid-beta binding (GO:0001540);; Biological Process: regulation of cell growth (GO:0001558);; Biological Process: blood vessel deve…
EVM0010748	novel_miR_820	--	--	Cellular Component: transcription factor TFIIIB complex (GO:0000126);; Molecular Function: RNA polymerase III type 3 promoter sequence-specific DNA binding (GO:0001006);; Molecular Function: RNA polymerase III regulatory region DNA binding (GO:0001016);; Molecular Function: RNA polymerase III type 3 promoter DNA binding (GO:0001032);; Molecular Function: regulatory region nucleic acid binding (GO…	K15197|6.1e-208|sdu:111234217|K15197 transcription factor IIIB 50 kDa subunit | (RefSeq) brf2; transcription factor IIIB 50 kDa subunit	--	[K]	Transcription	Transcription factor TFIIB repeat	--	K	Transcription	transcription factor IIIB 50 kDa subunit-like [Limulus polyphemus]
EVM0010198	novel_miR_820	--	--	Molecular Function: molecular_function (GO:0003674);; Molecular Function: transcription cofactor activity (GO:0003712);; Molecular Function: transcription coactivator activity (GO:0003713);; Molecular Function: actin binding (GO:0003779);; Molecular Function: binding (GO:0005488);; Cellular Component: cellular_component (GO:0005575);; Cellular Component: intracellular (GO:0005622);; Cellular Comp…	K20479|3.7e-210|lcf:108887929|K20479 WASP homolog-associated protein with actin, membranes and microtubules | (RefSeq) whamm; WASP homolog-associated protein with actin, membranes and microtubules	Tight junction (ko04530)	--	--	Junction-mediating and -regulatory protein	--	S	Function unknown	junction-mediating and -regulatory protein [Crassostrea gigas]
EVM0009805	novel_miR_820	--	--	Molecular Function: molecular_function (GO:0003674);; Molecular Function: catalytic activity (GO:0003824);; Molecular Function: ubiquitin-protein transferase activity (GO:0004842);; Cellular Component: cellular_component (GO:0005575);; Cellular Component: intracellular (GO:0005622);; Cellular Component: cell (GO:0005623);; Cellular Component: nucleus (GO:0005634);; Cellular Component: cytoplasm (…	K10592|0.0e+00|lco:104932723|K10592 E3 ubiquitin-protein ligase HUWE1 [EC:2.3.2.26] | (RefSeq) huwe1; E3 ubiquitin-protein ligase HUWE1 isoform X1	Ubiquitin mediated proteolysis (ko04120)	[OK]	--	Domain of Unknown Function (DUF913)	E3 ubiquitin-protein ligase Nedd-4 OS=Drosophila melanogaster OX=7227 GN=Nedd4 PE=1 SV=2	O	Posttranslational modification, protein turnover, chaperones	PREDICTED: E3 ubiquitin-protein ligase HUWE1-like isoform X10 [Branchiostoma belcheri]
EVM0005311	novel_miR_820	--	--	Biological Process: reproduction (GO:0000003);; Biological Process: cell morphogenesis (GO:0000902);; Biological Process: cell morphogenesis involved in differentiation (GO:0000904);; Biological Process: blood vessel development (GO:0001568);; Biological Process: eye development (GO:0001654);; Biological Process: morphogenesis of a polarized epithelium (GO:0001738);; Biological Process: morphogen…	K05637|0.0e+00|lco:104929878|K05637 laminin, alpha 1/2 | (RefSeq) lama2; laminin subunit alpha-2 isoform X1	ECM-receptor interaction (ko04512)	[W]	Extracellular structures	Laminin G domain	Laminin-like protein lam-2 OS=Caenorhabditis elegans OX=6239 GN=lam-2 PE=1 SV=3	W	Extracellular structures	PREDICTED: LOW QUALITY PROTEIN: laminin subunit alpha-2-like [Branchiostoma belcheri]
EVM0004819	novel_miR_820	--	--	Cellular Component: vacuole (GO:0005773);; Molecular Function: gamma-glutamyl-peptidase activity (GO:0034722);; Biological Process: tetrahydrofolylpolyglutamate metabolic process (GO:0046900);;	K01307|5.4e-171|lco:104929067|K01307 gamma-glutamyl hydrolase [EC:3.4.19.9] | (RefSeq) gamma-glutamyl hydrolase	Folate biosynthesis (ko00790)	[H]	Coenzyme transport and metabolism	Peptidase C26	Gamma-glutamyl hydrolase A OS=Dictyostelium discoideum OX=44689 GN=gghA PE=3 SV=1	H	Coenzyme transport and metabolism	PREDICTED: gamma-glutamyl hydrolase-like isoform X2 [Branchiostoma belcheri]
EVM0011175	novel_miR_820	--	--	Molecular Function: phospholipid binding (GO:0005543);; Cellular Component: cytoplasm (GO:0005737);; Biological Process: intracellular protein transport (GO:0006886);; Molecular Function: protein domain specific binding (GO:0019904);; Cellular Component: trans-Golgi network membrane (GO:0032588);; Biological Process: regulation of Arp2/3 complex-mediated actin nucleation (GO:0034315);;	K20314|3.5e-209|lcf:108893461|K20314 arfaptin | (RefSeq) arfaptin-2-like isoform X1	--	[T]	Signal transduction mechanisms	Arfaptin-like domain	Uncharacterized protein F54C8.7 OS=Caenorhabditis elegans OX=6239 GN=F54C8.7 PE=4 SV=3	T	Signal transduction mechanisms	PREDICTED: arfaptin-2-like isoform X13 [Branchiostoma belcheri]
EVM0020089	novel_miR_820	--	--	Biological Process: reproduction (GO:0000003);; Biological Process: cell morphogenesis (GO:0000902);; Biological Process: cell morphogenesis involved in differentiation (GO:0000904);; Biological Process: skeletal system development (GO:0001501);; Biological Process: ossification (GO:0001503);; Molecular Function: molecular_function (GO:0003674);; Molecular Function: binding (GO:0005488);; Molecul…	K06812|0.0e+00|sdu:111239698|K06812 cadherin 22 | (RefSeq) cdh22; cadherin-22	--	[S]	Function unknown	Cadherin domain	Cadherin EGF LAG seven-pass G-type receptor fmi-1 OS=Caenorhabditis elegans OX=6239 GN=fmi-1 PE=1 SV=1	S	Function unknown	cadherin-7 [Phallusia mammillata]
EVM0014251	novel_miR_820	[R]	General function prediction only	Molecular Function: protein kinase activity (GO:0004672);; Molecular Function: ATP binding (GO:0005524);;	K08804|2.1e-174|lcf:108901144|K08804 serine/threonine kinase 17 [EC:2.7.11.1] | (RefSeq) serine/threonine-protein kinase 17A-like	--	[T]	Signal transduction mechanisms	Protein kinase domain	Death-associated protein kinase related OS=Drosophila melanogaster OX=7227 GN=Drak PE=1 SV=2	T	Signal transduction mechanisms	serine/threonine-protein kinase 17B-like [Acanthaster planci]
EVM0011397	novel_miR_820	--	--	Cellular Component: cellular_component (GO:0005575);; Cellular Component: membrane (GO:0016020);; Cellular Component: integral component of membrane (GO:0016021);;	K23906|2.7e-122|sdu:111225909|K23906 synapse differentiation-inducing gene protein 1-like | (RefSeq) syndig1l; synapse differentiation-inducing gene protein 1-like	--	--	--	Interferon-induced transmembrane protein	--	S	Function unknown	proline-rich transmembrane protein 1-like [Orbicella faveolata]
EVM0002156	novel_miR_820	--	--	Biological Process: cell morphogenesis (GO:0000902);; Biological Process: cell morphogenesis involved in differentiation (GO:0000904);; Biological Process: regulation of protein phosphorylation (GO:0001932);; Biological Process: positive regulation of protein phosphorylation (GO:0001934);; Molecular Function: molecular_function (GO:0003674);; Molecular Function: receptor binding (GO:0005102);; Mo…	K22687|9.7e-191|lco:104919974|K22687 inhibin beta B chain | (RefSeq) inhibin beta B chain	TGF-beta signaling pathway (ko04350)	[T]	Signal transduction mechanisms	Transforming growth factor beta like domain	Protein 60A OS=Drosophila melanogaster OX=7227 GN=gbb PE=1 SV=1	T	Signal transduction mechanisms	inhibin beta B chain-like [Penaeus vannamei]
EVM0020440	novel_miR_820	--	--	Biological Process: cilium movement (GO:0003341);; Molecular Function: microtubule motor activity (GO:0003777);; Molecular Function: ATP binding (GO:0005524);; Cellular Component: axonemal dynein complex (GO:0005858);; Molecular Function: ATPase activity (GO:0016887);;	K10408|0.0e+00|lcf:108885625|K10408 dynein heavy chain, axonemal | (RefSeq) LOW QUALITY PROTEIN: dynein heavy chain 1, axonemal-like	--	[Z]	Cytoskeleton	Hydrolytic ATP binding site of dynein motor region	Dynein beta chain, ciliary OS=Tripneustes gratilla OX=7673 PE=1 SV=1	Z	Cytoskeleton	dynein heavy chain 1, axonemal-like isoform X2 [Acanthaster planci]
EVM0022352	novel_miR_820	--	--	Molecular Function: nucleotide binding (GO:0000166);; Molecular Function: magnesium ion binding (GO:0000287);; Biological Process: response to acid chemical (GO:0001101);; Molecular Function: molecular_function (GO:0003674);; Molecular Function: catalytic activity (GO:0003824);; Molecular Function: glutathione synthase activity (GO:0004363);; Molecular Function: binding (GO:0005488);; Molecular F…	K21456|5.5e-244|lcf:108882688|K21456 glutathione synthase [EC:6.3.2.3] | (RefSeq) gss; glutathione synthetase	Ferroptosis (ko04216)	[Q]	Secondary metabolites biosynthesis, transport and catabolism	Eukaryotic glutathione synthase, ATP binding domain	Glutathione synthetase OS=Dictyostelium discoideum OX=44689 GN=gshB PE=3 SV=1	Q	Secondary metabolites biosynthesis, transport and catabolism	hypothetical protein pdam_00002551 [Pocillopora damicornis]
EVM0016475	novel_miR_820	--	--	Cellular Component: chromatin (GO:0000785);; Molecular Function: ubiquitin-protein transferase activity (GO:0004842);; Cellular Component: nucleoplasm (GO:0005654);; Molecular Function: zinc ion binding (GO:0008270);; Biological Process: positive regulation of transcription, DNA-templated (GO:0045893);;	K10652|3.2e-40|sasa:106577949|K10652 tripartite motif-containing protein 25 [EC:2.3.2.27] | (RefSeq) E3 ubiquitin/ISG15 ligase TRIM25-like	RIG-I-like receptor signaling pathway (ko04622)	[O]	Posttranslational modification, protein turnover, chaperones	zinc finger of C3HC4-type, RING	--	O	Posttranslational modification, protein turnover, chaperones	E3 ubiquitin-protein ligase TRIM56-like, partial [Anneissia japonica]
EVM0023038	novel_miR_214	--	--	Cellular Component: Golgi membrane (GO:0000139);; Cellular Component: cellular_component (GO:0005575);; Cellular Component: extracellular region (GO:0005576);; Cellular Component: extracellular space (GO:0005615);; Cellular Component: intracellular (GO:0005622);; Cellular Component: cell (GO:0005623);; Cellular Component: cytoplasm (GO:0005737);; Cellular Component: Golgi apparatus (GO:0005794);;…	K17046|8.0e-24|egl:EGR_07069|K17046 protein DEK | (RefSeq) hypothetical protein	--	--	--	Protein-kinase domain of FAM69	--	S	Function unknown	PREDICTED: deleted in autism protein 1 homolog [Branchiostoma belcheri]
EVM0021212	novel_miR_214	[R]	General function prediction only	Cellular Component: integral component of membrane (GO:0016021);;	K24205|8.2e-108|malb:109960884|K24205 protein lifeguard | (RefSeq) tmbim4; protein lifeguard 4	--	[T]	Signal transduction mechanisms	Inhibitor of apoptosis-promoting Bax1	--	T	Signal transduction mechanisms	protein lifeguard 4-like [Orbicella faveolata]
EVM0015371	novel_miR_214	[G]	Carbohydrate transport and metabolism	Cellular Component: lytic vacuole (GO:0000323);; Molecular Function: molecular_function (GO:0003674);; Molecular Function: binding (GO:0005488);; Molecular Function: protein binding (GO:0005515);; Cellular Component: cellular_component (GO:0005575);; Cellular Component: intracellular (GO:0005622);; Cellular Component: cell (GO:0005623);; Cellular Component: cytoplasm (GO:0005737);; Cellular Compo…	K01227|0.0e+00|lco:104935250|K01227 mannosyl-glycoprotein endo-beta-N-acetylglucosaminidase [EC:3.2.1.96] | (RefSeq) engase; cytosolic endo-beta-N-acetylglucosaminidase isoform X1	Other glycan degradation (ko00511)	[R]	General function prediction only	Glycosyl hydrolase family 85	--	G	Carbohydrate transport and metabolism	cytosolic endo-beta-N-acetylglucosaminidase-like isoform X1 [Acanthaster planci]
EVM0021518	novel_miR_214	[G]	Carbohydrate transport and metabolism	Molecular Function: channel activity (GO:0015267);; Cellular Component: membrane (GO:0016020);; Biological Process: transmembrane transport (GO:0055085);;	K09864|4.9e-138|xco:114146432|K09864 aquaporin-1 | (RefSeq) aqp1; aquaporin-1	--	[G]	Carbohydrate transport and metabolism	Major intrinsic protein	Aquaporin AQPAe.a OS=Aedes aegypti OX=7159 GN=AAEL003512 PE=2 SV=2	G	Carbohydrate transport and metabolism	aquaporin 4 [Pinctada fucata]
EVM0014855	novel_miR_214	--	--	Biological Process: response to hypoxia (GO:0001666);; Biological Process: cellular glucose homeostasis (GO:0001678);; Biological Process: system process (GO:0003008);; Molecular Function: molecular_function (GO:0003674);; Molecular Function: transporter activity (GO:0005215);; Molecular Function: nucleoside transmembrane transporter activity (GO:0005337);; Cellular Component: cellular_component …	K15014|8.4e-207|lco:104935435|K15014 solute carrier family 29 (equilibrative nucleoside transporter), member 1/2/3 | (RefSeq) equilibrative nucleoside transporter 1-like	--	[F]	Nucleotide transport and metabolism	Nucleoside transporter	--	F	Nucleotide transport and metabolism	equilibrative nucleoside transporter 1 isoform X1 [Ciona intestinalis]
EVM0020424	novel_miR_214	--	--	Molecular Function: molecular_function (GO:0003674);; Molecular Function: binding (GO:0005488);; Molecular Function: protein binding (GO:0005515);; Cellular Component: cytoplasm (GO:0005737);; Biological Process: protein transport (GO:0015031);; Molecular Function: enzyme binding (GO:0019899);; Molecular Function: phosphatase binding (GO:0019902);; Molecular Function: protein phosphatase binding …	K15180|6.0e-96|tng:GSTEN00006631G001|K15180 negative elongation factor B | (RefSeq) unnamed protein product	--	[R]	General function prediction only	Arrestin (or S-antigen), C-terminal domain	--	S	Function unknown	arrestin domain-containing protein 3-like isoform X1 [Ciona intestinalis]
EVM0016176	novel_miR_214	--	--	Cellular Component: Golgi membrane (GO:0000139);; Molecular Function: molecular_function (GO:0003674);; Molecular Function: catalytic activity (GO:0003824);; Molecular Function: beta-galactoside (CMP) alpha-2,3-sialyltransferase activity (GO:0003836);; Cellular Component: cellular_component (GO:0005575);; Cellular Component: extracellular region (GO:0005576);; Cellular Component: intracellular (G…	K03370|1.0e-165|lco:104939171|K03370 lactosylceramide alpha-2,3-sialyltransferase (sialyltransferase 9) [EC:2.4.99.9] | (RefSeq) st3gal5; lactosylceramide alpha-2,3-sialyltransferase isoform X1	Glycosphingolipid biosynthesis - ganglio series (ko00604)	[G]	Carbohydrate transport and metabolism	Glycosyltransferase family 29 (sialyltransferase)	--	G	Carbohydrate transport and metabolism	CMP-N-acetylneuraminate-beta-1,4-galactoside alpha-2,3-sialyltransferase-like [Anneissia japonica]
EVM0015034	novel_miR_214	--	--	Molecular Function: protein binding (GO:0005515);;	K06839|1.6e-06|cbr:CBG07570|K06839 slit 2 | (RefSeq) Cbr-slt-1; C. briggsae CBR-SLT-1 protein	Axon regeneration (ko04361)	[R]	General function prediction only	Leucine rich repeat	--	--	--	C. briggsae CBR-SLT-1 protein [Caenorhabditis briggsae]
EVM0005586	novel_miR_214	--	--	Biological Process: embryonic development via the syncytial blastoderm (GO:0001700);; Biological Process: neuron migration (GO:0001764);; Biological Process: regulation of protein phosphorylation (GO:0001932);; Biological Process: positive regulation of protein phosphorylation (GO:0001934);; Biological Process: morphogenesis of an epithelium (GO:0002009);; Biological Process: response to molecule…	K12171|0.0e+00|lco:104919072|K12171 E3 ubiquitin-protein ligase SH3RF [EC:2.3.2.27] | (RefSeq) sh3rf1; E3 ubiquitin-protein ligase SH3RF1 isoform X2	--	[O]	Posttranslational modification, protein turnover, chaperones	Variant SH3 domain	Sorbin and SH3 domain-containing protein 1 homolog OS=Caenorhabditis elegans OX=6239 GN=sorb-1 PE=1 SV=1	T	Signal transduction mechanisms	E3 ubiquitin-protein ligase SH3RF3 isoform X1 [Ixodes scapularis]
EVM0016143	novel_miR_214	--	--	Biological Process: intracellular protein transport (GO:0006886);; Biological Process: ER to Golgi vesicle-mediated transport (GO:0006888);; Molecular Function: zinc ion binding (GO:0008270);; Cellular Component: COPII vesicle coat (GO:0030127);;	K14007|0.0e+00|lco:104921507|K14007 protein transport protein SEC24 | (RefSeq) sec24c; protein transport protein Sec24C isoform X1	Protein processing in endoplasmic reticulum (ko04141)	[U]	Intracellular trafficking, secretion, and vesicular transport	Sec23/Sec24 trunk domain	Protein transport protein SEC24 OS=Dictyostelium discoideum OX=44689 GN=sec24 PE=3 SV=1	U	Intracellular trafficking, secretion, and vesicular transport	PREDICTED: protein transport protein Sec24C-like [Saccoglossus kowalevskii]
EVM0007102	novel_miR_214	--	--	--	--	--	[O]	Posttranslational modification, protein turnover, chaperones	--	--	O	Posttranslational modification, protein turnover, chaperones	protein SSUH2 homolog isoform X1 [Stegodyphus dumicola]
EVM0020233	novel_miR_214	[O]	Posttranslational modification, protein turnover, chaperones	Molecular Function: ATP binding (GO:0005524);;	K22766|0.0e+00|lco:104921862|K22766 fidgetin-like protein 1 [EC:3.6.4.-] | (RefSeq) fignl1; fidgetin-like protein 1	--	[O]	Posttranslational modification, protein turnover, chaperones	ATPase family associated with various cellular activities (AAA)	Fidgetin-like protein 1 OS=Caenorhabditis briggsae OX=6238 GN=figl-1 PE=3 SV=1	O	Posttranslational modification, protein turnover, chaperones	FIGNL1 [Mytilus coruscus]
EVM0008241	novel_miR_214	--	--	Biological Process: negative regulation of transcription from RNA polymerase II promoter (GO:0000122);; Biological Process: MAPK cascade (GO:0000165);; Biological Process: activation of MAPKKK activity (GO:0000185);; Biological Process: activation of MAPK activity (GO:0000187);; Biological Process: cell morphogenesis (GO:0000902);; Biological Process: regulation of cell growth (GO:0001558);; Biol…
EVM0005392	novel_miR_214	--	--	Molecular Function: transmembrane signaling receptor activity (GO:0004888);; Molecular Function: G-protein coupled receptor activity (GO:0004930);; Molecular Function: G-protein coupled GABA receptor activity (GO:0004965);; Biological Process: G-protein coupled receptor signaling pathway (GO:0007186);; Biological Process: gamma-aminobutyric acid signaling pathway (GO:0007214);; Cellular Component…	K04617|0.0e+00|lco:104936884|K04617 gamma-aminobutyric acid type B receptor-like | (RefSeq) gpr156; probable G-protein coupled receptor 156	Neuroactive ligand-receptor interaction (ko04080)	[PET]	--	7 transmembrane sweet-taste receptor of 3 GCPR	--	--	--	PREDICTED: uncharacterized protein LOC109479540 [Branchiostoma belcheri]
EVM0011503	novel_miR_696	[R]	General function prediction only	Molecular Function: protein kinase activity (GO:0004672);; Molecular Function: ARF guanyl-nucleotide exchange factor activity (GO:0005086);; Molecular Function: ATP binding (GO:0005524);; Biological Process: regulation of ARF protein signal transduction (GO:0032012);;	K18443|0.0e+00|lco:104936493|K18443 golgi-specific brefeldin A-resistance guanine nucleotide exchange factor 1 | (RefSeq) gbf1; Golgi-specific brefeldin A-resistance guanine nucleotide exchange factor 1 isoform X1	Endocytosis (ko04144)	[U]	Intracellular trafficking, secretion, and vesicular transport	Sec7 domain	Golgi-specific brefeldin A-resistance guanine nucleotide exchange factor 1 homolog OS=Caenorhabditis elegans OX=6239 GN=gbf-1 PE=3 SV=1	L	Replication, recombination and repair	PREDICTED: Golgi-specific brefeldin A-resistance guanine nucleotide exchange factor 1-like [Branchiostoma belcheri]
EVM0023194	novel_miR_696	--	--	Molecular Function: guanyl-nucleotide exchange factor activity (GO:0005085);; Molecular Function: Rho guanyl-nucleotide exchange factor activity (GO:0005089);; Molecular Function: protein binding (GO:0005515);; Biological Process: regulation of Rho protein signal transduction (GO:0035023);;	K10299|1.1e-41|lak:106158756|K10299 F-box protein 16 | (RefSeq) F-box only protein 16 isoform X1	--	[T]	Signal transduction mechanisms	RhoGEF domain	--	T	Signal transduction mechanisms	epithelial cell-transforming sequence 2 oncogene-like [Anneissia japonica]
EVM0020271	novel_miR_696	[T]	Signal transduction mechanisms	Biological Process: autophagosome assembly (GO:0000045);; Biological Process: negative regulation of transcription from RNA polymerase II promoter (GO:0000122);; Molecular Function: RNA polymerase II transcription factor binding (GO:0001085);; Molecular Function: RNA polymerase II activating transcription factor binding (GO:0001102);; Biological Process: eye development (GO:0001654);; Biological …
EVM0018829	novel_miR_696	--	--	--	--	--	--	--	Family of FAM53	--	--	--	PREDICTED: protein FAM53A-like isoform X2 [Branchiostoma belcheri]
EVM0018210	novel_miR_696	[M]	Cell wall/membrane/envelope biogenesis	Biological Process: cell morphogenesis (GO:0000902);; Biological Process: cell morphogenesis involved in differentiation (GO:0000904);; Biological Process: cell activation (GO:0001775);; Biological Process: regulation of protein phosphorylation (GO:0001932);; Biological Process: negative regulation of protein phosphorylation (GO:0001933);; Biological Process: myeloid leukocyte activation (GO:0002…	K17588|0.0e+00|lco:104921496|K17588 phosphatidylinositol 3,4,5-trisphosphate-dependent Rac exchanger 2 protein | (RefSeq) prex2; phosphatidylinositol 3,4,5-trisphosphate-dependent Rac exchanger 2 protein	--	--	--	RhoGEF domain	Myosin-M heavy chain OS=Dictyostelium discoideum OX=44689 GN=myoM PE=1 SV=1	T	Signal transduction mechanisms	PREDICTED: phosphatidylinositol 3,4,5-trisphosphate-dependent Rac exchanger 2 protein-like [Branchiostoma belcheri]
EVM0007254	novel_miR_696	--	--	Molecular Function: amyloid-beta binding (GO:0001540);; Biological Process: system process (GO:0003008);; Molecular Function: molecular_function (GO:0003674);; Molecular Function: catalytic activity (GO:0003824);; Molecular Function: endopeptidase activity (GO:0004175);; Molecular Function: aspartic-type endopeptidase activity (GO:0004190);; Molecular Function: binding (GO:0005488);; Molecular Fu…	K07747|1.1e-266|sdu:111239096|K07747 beta-site APP-cleaving enzyme 2 (memapsin 1) [EC:3.4.23.45] | (RefSeq) bace2; beta-secretase 2	--	[O]	Posttranslational modification, protein turnover, chaperones	Eukaryotic aspartyl protease	Beta-secretase OS=Strongylocentrotus purpuratus OX=7668 GN=BACE PE=2 SV=1	O	Posttranslational modification, protein turnover, chaperones	PREDICTED: beta-secretase 1-like [Branchiostoma belcheri]
EVM0011896	novel_miR_696	--	--	Cellular Component: autophagosome membrane (GO:0000421);; Biological Process: immune effector process (GO:0002252);; Biological Process: immune system process (GO:0002376);; Molecular Function: molecular_function (GO:0003674);; Molecular Function: binding (GO:0005488);; Cellular Component: cellular_component (GO:0005575);; Cellular Component: intracellular (GO:0005622);; Cellular Component: cell …	K12667|0.0e+00|malb:109956151|K12667 oligosaccharyltransferase complex subunit delta (ribophorin II) | (RefSeq) rpn2; dolichyl-diphosphooligosaccharide--protein glycosyltransferase subunit 2 isoform X1	Protein processing in endoplasmic reticulum (ko04141)	[O]	Posttranslational modification, protein turnover, chaperones	Oligosaccharyltransferase subunit Ribophorin II	Dolichyl-diphosphooligosaccharide--protein glycosyltransferase subunit 2 OS=Caenorhabditis elegans OX=6239 GN=ostd-1 PE=3 SV=1	O	Posttranslational modification, protein turnover, chaperones	PREDICTED: dolichyl-diphosphooligosaccharide--protein glycosyltransferase subunit 2-like [Saccoglossus kowalevskii]
EVM0008828	novel_miR_696	--	--	Molecular Function: protein binding (GO:0005515);;	--	--	[R]	General function prediction only	Tetratricopeptide repeat	Tetratricopeptide repeat protein 27 homolog OS=Dictyostelium discoideum OX=44689 GN=ttc27 PE=3 SV=1	S	Function unknown	PREDICTED: tetratricopeptide repeat protein 27-like [Branchiostoma belcheri]
EVM0009065	novel_miR_696	--	--	Biological Process: reproduction (GO:0000003);; Biological Process: cell morphogenesis (GO:0000902);; Biological Process: cell morphogenesis involved in differentiation (GO:0000904);; Biological Process: regulation of cell growth (GO:0001558);; Biological Process: ameboidal-type cell migration (GO:0001667);; Biological Process: regulation of cytokine production (GO:0001817);; Biological Process: …	K16776|0.0e+00|lco:104931989|K16776 neuron navigator 1 | (RefSeq) neuron navigator 1 isoform X1	--	--	--	ATPase family associated with various cellular activities (AAA)	Protein sickie OS=Drosophila melanogaster OX=7227 GN=sick PE=3 SV=3	Z	Cytoskeleton	Neuron navigator 2, partial [Stegodyphus mimosarum]
EVM0009744	novel_miR_696	--	--	Molecular Function: DNA binding (GO:0003677);; Cellular Component: nucleus (GO:0005634);; Biological Process: regulation of transcription, DNA-templated (GO:0006355);; Molecular Function: sequence-specific DNA binding (GO:0043565);;	K09313|0.0e+00|lco:104926381|K09313 homeobox protein cut-like | (RefSeq) cux2; homeobox protein cut-like 2 isoform X1	--	[K]	Transcription	CUT domain	Homeobox protein cut OS=Drosophila melanogaster OX=7227 GN=ct PE=1 SV=1	K	Transcription	PREDICTED: homeobox protein cut-like 1 isoform X2 [Branchiostoma belcheri]
EVM0000489	novel_miR_696	--	--	Cellular Component: Golgi membrane (GO:0000139);; Biological Process: regulation of neurotransmitter levels (GO:0001505);; Biological Process: system process (GO:0003008);; Molecular Function: molecular_function (GO:0003674);; Molecular Function: binding (GO:0005488);; Molecular Function: protein binding (GO:0005515);; Cellular Component: cellular_component (GO:0005575);; Cellular Component: extr…	K16072|0.0e+00|pret:103466057|K16072 ELKS/RAB6-interacting/CAST family member 1 | (RefSeq) erc1; ELKS/Rab6-interacting/CAST family member 1 isoform X1	--	[U]	Intracellular trafficking, secretion, and vesicular transport	RIM-binding protein of the cytomatrix active zone	--	U	Intracellular trafficking, secretion, and vesicular transport	PREDICTED: ELKS/Rab6-interacting/CAST family member 1-like isoform X6 [Branchiostoma belcheri]
EVM0000908	novel_miR_696	--	--	--	K19930|0.0e+00|lco:104937112|K19930 SRC kinase signaling inhibitor 1 | (RefSeq) SRC kinase signaling inhibitor 1 isoform X1	--	--	--	Actin interacting protein 3	--	S	Function unknown	coiled-coil domain-containing protein AGAP005037 isoform X3 [Tetranychus urticae]
EVM0022391	novel_miR_696	--	--	Biological Process: RNA splicing, via transesterification reactions (GO:0000375);; Biological Process: RNA splicing, via transesterification reactions with bulged adenosine as nucleophile (GO:0000377);; Biological Process: mRNA splicing, via spliceosome (GO:0000398);; Molecular Function: molecular_function (GO:0003674);; Molecular Function: nucleic acid binding (GO:0003676);; Molecular Function: …	K13096|1.6e-302|sdu:111229158|K13096 splicing factor 4 | (RefSeq) sugp1; SURP and G-patch domain-containing protein 1 isoform X1	--	[R]	General function prediction only	Surp module	--	S	Function unknown	SURP and G-patch domain-containing protein 1-like [Anneissia japonica]
EVM0004774	novel_miR_696	--	--	Biological Process: reproduction (GO:0000003);; Biological Process: negative regulation of transcription from RNA polymerase II promoter (GO:0000122);; Biological Process: mitotic cell cycle (GO:0000278);; Biological Process: mitotic cytokinesis (GO:0000281);; Biological Process: cytokinesis (GO:0000910);; Molecular Function: RNA polymerase II transcription factor activity, sequence-specific DNA …	K18260|0.0e+00|lco:104937614|K18260 coiled-coil and C2 domain-containing protein 1 | (RefSeq) cc2d1b; coiled-coil and C2 domain-containing protein 1B isoform X1	--	[R]	General function prediction only	C2 domain	Coiled-coil and C2 domain-containing protein 1-like OS=Drosophila melanogaster OX=7227 GN=l(2)gd1 PE=1 SV=1	O	Posttranslational modification, protein turnover, chaperones	LOW QUALITY PROTEIN: coiled-coil and C2 domain-containing protein 1-like [Lingula anatina]
EVM0015710	novel_miR_696	--	--	Molecular Function: SNARE binding (GO:0000149);; Biological Process: mitotic cell cycle (GO:0000278);; Biological Process: mitotic cytokinesis (GO:0000281);; Biological Process: cytokinesis (GO:0000910);; Biological Process: regulation of neurotransmitter levels (GO:0001505);; Molecular Function: molecular_function (GO:0003674);; Molecular Function: SNAP receptor activity (GO:0005484);; Molecular…	K08486|1.8e-133|lcf:108872930|K08486 syntaxin 1B/2/3 | (RefSeq) syntaxin-3-like	SNARE interactions in vesicular transport (ko04130)	[U]	Intracellular trafficking, secretion, and vesicular transport	Syntaxin	Syntaxin OS=Aplysia californica OX=6500 PE=2 SV=1	U	Intracellular trafficking, secretion, and vesicular transport	Syntaxin-1A [Amphibalanus amphitrite]
EVM0018386	novel_miR_696	--	--	Molecular Function: molecular_function (GO:0003674);; Molecular Function: transcription factor activity, sequence-specific DNA binding (GO:0003700);; Molecular Function: binding (GO:0005488);; Molecular Function: protein binding (GO:0005515);; Cellular Component: cellular_component (GO:0005575);; Cellular Component: intracellular (GO:0005622);; Cellular Component: cell (GO:0005623);; Cellular Com…	--	--	--	--	Male germ-cell putative homeodomain transcription factor	Putative homeodomain transcription factor OS=Drosophila melanogaster OX=7227 GN=phtf PE=1 SV=2	S	Function unknown	PREDICTED: putative homeodomain transcription factor 2-like, partial [Saccoglossus kowalevskii]
EVM0009883	novel_miR_696	--	--	Biological Process: microtubule cytoskeleton organization (GO:0000226);; Biological Process: nematode larval development (GO:0002119);; Biological Process: larval development (GO:0002164);; Molecular Function: molecular_function (GO:0003674);; Molecular Function: binding (GO:0005488);; Molecular Function: protein binding (GO:0005515);; Molecular Function: calmodulin binding (GO:0005516);; Cellula…	K17493|0.0e+00|lcf:108874892|K17493 calmodulin-regulated spectrin-associated protein | (RefSeq) camsap1; LOW QUALITY PROTEIN: calmodulin-regulated spectrin-associated protein 1	--	[Z]	Cytoskeleton	Microtubule-binding calmodulin-regulated spectrin-associated	Patronin OS=Drosophila melanogaster OX=7227 GN=Patronin PE=1 SV=1	Z	Cytoskeleton	PREDICTED: calmodulin-regulated spectrin-associated protein 2-like [Branchiostoma belcheri]
EVM0021902	novel_miR_696	[T]	Signal transduction mechanisms	Biological Process: reproduction (GO:0000003);; Biological Process: regulation of cyclin-dependent protein serine/threonine kinase activity (GO:0000079);; Biological Process: G2/M transition of mitotic cell cycle (GO:0000086);; Biological Process: MAPK cascade (GO:0000165);; Biological Process: activation of MAPKK activity (GO:0000186);; Biological Process: mitotic cell cycle (GO:0000278);; Biolo…
EVM0013397	novel_miR_696	[R]	General function prediction only	Molecular Function: ARF guanyl-nucleotide exchange factor activity (GO:0005086);; Biological Process: regulation of ARF protein signal transduction (GO:0032012);;	K18442|0.0e+00|lco:104929237|K18442 brefeldin A-inhibited guanine nucleotide-exchange protein | (RefSeq) brefeldin A-inhibited guanine nucleotide-exchange protein 2 isoform X1	Endocytosis (ko04144)	[U]	Intracellular trafficking, secretion, and vesicular transport	Sec7 domain	Ankyrin repeat, PH and SEC7 domain containing protein secG OS=Dictyostelium discoideum OX=44689 GN=secG PE=2 SV=1	L	Replication, recombination and repair	LOW QUALITY PROTEIN: brefeldin A-inhibited guanine nucleotide-exchange protein 1-like [Pecten maximus]
EVM0023329	novel_miR_696	[J]	Translation, ribosomal structure and biogenesis	Molecular Function: protein serine/threonine kinase activity (GO:0004674);; Molecular Function: ATP binding (GO:0005524);; Cellular Component: nucleus (GO:0005634);;	K08864|0.0e+00|sdu:111219707|K08864 tousled-like kinase [EC:2.7.11.1] | (RefSeq) serine/threonine-protein kinase tousled-like 2 isoform X1	--	[T]	Signal transduction mechanisms	Protein kinase domain	Serine/threonine-protein kinase tousled-like 1 OS=Caenorhabditis elegans OX=6239 GN=tlk-1 PE=1 SV=3	T	Signal transduction mechanisms	PREDICTED: serine/threonine-protein kinase tousled-like 2-like [Saccoglossus kowalevskii]
EVM0000151	novel_miR_696	[J]	Translation, ribosomal structure and biogenesis	Molecular Function: RNA binding (GO:0003723);; Cellular Component: ribonucleoprotein complex (GO:1990904);;	K13088|8.7e-194|lcf:108874011|K13088 ELAV-like protein 1 | (RefSeq) ELAV-like protein 1 isoform X1	--	[A]	RNA processing and modification	RNA recognition motif. (a.k.a. RRM, RBD, or RNP domain)	Protein elav OS=Drosophila melanogaster OX=7227 GN=elav PE=2 SV=1	A	RNA processing and modification	Hu/elav class neuron-specific RNA binding protein [Branchiostoma belcheri]
EVM0010503	novel_miR_696	[T]	Signal transduction mechanisms	Molecular Function: cGMP-dependent protein kinase activity (GO:0004692);; Molecular Function: ATP binding (GO:0005524);; Molecular Function: cGMP binding (GO:0030553);;	K19477|0.0e+00|lco:104939827|K19477 cGMP-dependent protein kinase 2 [EC:2.7.11.12] | (RefSeq) cGMP-dependent protein kinase 2	Gap junction (ko04540)	[T]	Signal transduction mechanisms	Protein kinase domain	cGMP-dependent protein kinase, isozyme 2 forms cD4/T1/T3A/T3B OS=Drosophila melanogaster OX=7227 GN=for PE=1 SV=3	T	Signal transduction mechanisms	cGMP-dependent protein kinase 1-like [Crassostrea virginica]
EVM0022147	novel_miR_696	--	--	Molecular Function: nucleic acid binding (GO:0003676);; Molecular Function: RNA-DNA hybrid ribonuclease activity (GO:0004523);; Biological Process: DNA integration (GO:0015074);;	K10279|8.3e-47|fpg:101911127|K10279 F-box and leucine-rich repeat protein 13 | (RefSeq) FBXL13; F-box and leucine rich repeat protein 13	--	[R]	General function prediction only	RNase H	Retrovirus-related Pol polyprotein from transposon opus OS=Drosophila melanogaster OX=7227 GN=pol PE=4 SV=1	O	Posttranslational modification, protein turnover, chaperones	unnamed protein product [Trypanosoma congolense IL3000]
EVM0006862	novel_miR_696	[BQ]	--	Biological Process: regulation of neurotransmitter levels (GO:0001505);; Molecular Function: molecular_function (GO:0003674);; Molecular Function: catalytic activity (GO:0003824);; Molecular Function: histone deacetylase activity (GO:0004407);; Cellular Component: cellular_component (GO:0005575);; Cellular Component: intracellular (GO:0005622);; Cellular Component: cell (GO:0005623);; Cellular Co…	K18671|0.0e+00|lco:104936226|K18671 histone deacetylase 10 [EC:3.5.1.98] | (RefSeq) hdac10; histone deacetylase 10	--	[B]	Chromatin structure and dynamics	Histone deacetylase domain	Histone deacetylase 6 OS=Caenorhabditis elegans OX=6239 GN=hda-6 PE=3 SV=2	B	Chromatin structure and dynamics	histone deacetylase 6-like isoform X2 [Asterias rubens]
EVM0011205	novel_miR_696	--	--	Molecular Function: protein dimerization activity (GO:0046983);;	K09068|7.6e-204|sdu:111229102|K09068 T-cell acute lymphocytic leukemia protein | (RefSeq) T-cell acute lymphocytic leukemia protein 1 isoform X1	--	[K]	Transcription	Helix-loop-helix DNA-binding domain	Helix-loop-helix protein 6 OS=Caenorhabditis elegans OX=6239 GN=hlh-6 PE=2 SV=1	K	Transcription	PREDICTED: protein lyl-1-like [Branchiostoma belcheri]
EVM0006732	novel_miR_696	[G]	Carbohydrate transport and metabolism	Molecular Function: molecular_function (GO:0003674);; Molecular Function: transporter activity (GO:0005215);; Cellular Component: cellular_component (GO:0005575);; Cellular Component: cell (GO:0005623);; Cellular Component: plasma membrane (GO:0005886);; Cellular Component: integral component of plasma membrane (GO:0005887);; Biological Process: transport (GO:0006810);; Biological Process: ion tr…	K08204|4.9e-273|sdu:111232934|K08204 MFS transporter, OCT family, solute carrier family 22 (organic anion transporter), member 7 | (RefSeq) slc22a7; solute carrier family 22 member 7	--	[R]	General function prediction only	Sugar (and other) transporter	Organic cation transporter protein OS=Drosophila melanogaster OX=7227 GN=Orct PE=1 SV=1	S	Function unknown	hypothetical protein ILUMI_02170 [Ignelater luminosus]
EVM0003104	novel_miR_696	--	--	Molecular Function: ligase activity (GO:0016874);; Molecular Function: protein dimerization activity (GO:0046983);;	K03362|1.9e-168|lco:104934047|K03362 F-box and WD-40 domain protein 1/11 | (RefSeq) F-box/WD repeat-containing protein 11 isoform X1	Hedgehog signaling pathway (ko04340)	[S]	Function unknown	WD domain, G-beta repeat	F-box/WD repeat-containing protein lin-23 OS=Caenorhabditis elegans OX=6239 GN=lin-23 PE=1 SV=2	S	Function unknown	beta-TCRP E3 ligase [Saccoglossus kowalevskii]
EVM0019698	novel_miR_696	--	--	Molecular Function: motor activity (GO:0003774);; Molecular Function: actin binding (GO:0003779);; Molecular Function: protein binding (GO:0005515);; Molecular Function: ATP binding (GO:0005524);; Cellular Component: cytoskeleton (GO:0005856);; Biological Process: sensory perception of sound (GO:0007605);; Cellular Component: myosin complex (GO:0016459);;	K10361|0.0e+00|sdu:111216539|K10361 myosin XV | (RefSeq) unconventional myosin-XV-like	--	[N]	Cell motility	Myosin head (motor domain)	Unconventional myosin heavy chain 6 OS=Caenorhabditis briggsae OX=6238 GN=hum-6 PE=3 SV=1	Z	Cytoskeleton	unconventional myosin-XV isoform X12 [Crassostrea gigas]
EVM0019394	novel_miR_696	[S]	Function unknown	Biological Process: reproduction (GO:0000003);; Biological Process: cell morphogenesis (GO:0000902);; Biological Process: cell morphogenesis involved in differentiation (GO:0000904);; Biological Process: ameboidal-type cell migration (GO:0001667);; Biological Process: regionalization (GO:0003002);; Biological Process: developmental process involved in reproduction (GO:0003006);; Biological Proces…	K06754|0.0e+00|lco:104920035|K06754 roundabout, axon guidance receptor 2 | (RefSeq) roundabout homolog 2 isoform X1	--	[T]	Signal transduction mechanisms	Immunoglobulin I-set domain	Protein sax-3 OS=Caenorhabditis elegans OX=6239 GN=sax-3 PE=2 SV=1	T	Signal transduction mechanisms	PREDICTED: roundabout homolog 1-like isoform X3 [Branchiostoma belcheri]
EVM0001804	novel_miR_696	[C]	Energy production and conversion	Molecular Function: glycerol-3-phosphate dehydrogenase [NAD+] activity (GO:0004367);; Biological Process: carbohydrate metabolic process (GO:0005975);; Cellular Component: glycerol-3-phosphate dehydrogenase complex (GO:0009331);; Molecular Function: protein homodimerization activity (GO:0042803);; Biological Process: glycerol-3-phosphate catabolic process (GO:0046168);; Molecular Function: NAD bi…	K00006|2.7e-195|lcf:108900215|K00006 glycerol-3-phosphate dehydrogenase (NAD+) [EC:1.1.1.8] | (RefSeq) glycerol-3-phosphate dehydrogenase [NAD(+)], cytoplasmic	Glycerophospholipid metabolism (ko00564)	[C]	Energy production and conversion	NAD-dependent glycerol-3-phosphate dehydrogenase N-terminus	Glycerol-3-phosphate dehydrogenase [NAD(+)], cytoplasmic OS=Drosophila melanogaster OX=7227 GN=Gpdh1 PE=1 SV=3	C	Energy production and conversion	PREDICTED: glycerol-3-phosphate dehydrogenase [NAD(+)], cytoplasmic-like isoform X2 [Branchiostoma belcheri]
EVM0022996	novel_miR_696	--	--	Biological Process: reproduction (GO:0000003);; Biological Process: cytokine production (GO:0001816);; Molecular Function: molecular_function (GO:0003674);; Molecular Function: catalytic activity (GO:0003824);; Molecular Function: endopeptidase activity (GO:0004175);; Molecular Function: metalloendopeptidase activity (GO:0004222);; Molecular Function: binding (GO:0005488);; Cellular Component: ce…	K08618|0.0e+00|lcf:108873642|K08618 a disintegrin and metalloproteinase with thrombospondin motifs 2 [EC:3.4.24.14] | (RefSeq) LOW QUALITY PROTEIN: A disintegrin and metalloproteinase with thrombospondin motifs 2-like	--	[O]	Posttranslational modification, protein turnover, chaperones	Thrombospondin type 1 domain	A disintegrin and metalloproteinase with thrombospondin motifs gon-1 OS=Caenorhabditis elegans OX=6239 GN=gon-1 PE=1 SV=3	O	Posttranslational modification, protein turnover, chaperones	PREDICTED: LOW QUALITY PROTEIN: A disintegrin and metalloproteinase with thrombospondin motifs 3-like [Branchiostoma belcheri]
EVM0006559	novel_miR_696	--	--	Biological Process: action potential (GO:0001508);; Biological Process: regulation of cell growth (GO:0001558);; Biological Process: regulation of protein phosphorylation (GO:0001932);; Biological Process: positive regulation of protein phosphorylation (GO:0001934);; Molecular Function: molecular_function (GO:0003674);; Molecular Function: structural molecule activity (GO:0005198);; Molecular Fun…	K16523|0.0e+00|lco:104924825|K16523 A-kinase anchor protein 6 | (RefSeq) akap6; A-kinase anchor protein 6 isoform X1	--	--	--	Spectrin repeat	--	T	Signal transduction mechanisms	PREDICTED: uncharacterized protein LOC109483798 isoform X3 [Branchiostoma belcheri]
EVM0019732	novel_miR_696	--	--	Cellular Component: integral component of membrane (GO:0016021);;	K22154|5.3e-51|acs:103282658|K22154 dapper | (RefSeq) dact3; dishevelled binding antagonist of beta catenin 3	--	--	--	WW domain-binding protein 1	--	--	--	putative WW domain binding protein 1-like [Apostichopus japonicus]
EVM0014378	novel_miR_696	--	--	--	K23593|3.5e-15|lcf:108894559|K23593 alpha-2-macroglobulin-like protein | (RefSeq) LOW QUALITY PROTEIN: alpha-2-macroglobulin-like	--	--	--	--	--	--	--	--
EVM0004711	novel_miR_696	--	--	Cellular Component: protein phosphatase type 2A complex (GO:0000159);; Biological Process: signal transduction (GO:0007165);; Molecular Function: protein phosphatase regulator activity (GO:0019888);;	K11584|2.8e-309|lcf:108882368|K11584 serine/threonine-protein phosphatase 2A regulatory subunit B' | (RefSeq) serine/threonine-protein phosphatase 2A 56 kDa regulatory subunit delta isoform-like	Adrenergic signaling in cardiomyocytes (ko04261)	[T]	Signal transduction mechanisms	Protein phosphatase 2A regulatory B subunit (B56 family)	Serine/threonine-protein phosphatase 2A regulatory subunit pptr-1 OS=Caenorhabditis elegans OX=6239 GN=pptr-1 PE=1 SV=4	T	Signal transduction mechanisms	PREDICTED: serine/threonine-protein phosphatase 2A 56 kDa regulatory subunit delta isoform [Saccoglossus kowalevskii]
EVM0009253	novel_miR_696	--	--	Molecular Function: DNA binding (GO:0003677);; Biological Process: DNA repair (GO:0006281);;	K10260|4.4e-176|lcf:108893071|K10260 F-box and WD-40 domain protein 7 | (RefSeq) fbxw7; F-box/WD repeat-containing protein 7	Ubiquitin mediated proteolysis (ko04120)	[R]	General function prediction only	WD domain, G-beta repeat	F-box/WD repeat-containing protein 7 OS=Drosophila melanogaster OX=7227 GN=ago PE=1 SV=1	S	Function unknown	PREDICTED: F-box/WD repeat-containing protein 7-like [Branchiostoma belcheri]
EVM0011422	novel_miR_696	--	--	Biological Process: regulation of neurotransmitter levels (GO:0001505);; Biological Process: morphogenesis of an epithelium (GO:0002009);; Biological Process: instar larval or pupal development (GO:0002165);; Biological Process: immune effector process (GO:0002252);; Biological Process: immune system process (GO:0002376);; Molecular Function: molecular_function (GO:0003674);; Molecular Function: …	K20684|0.0e+00|lco:104929024|K20684 Rho guanine nucleotide exchange factor 5 | (RefSeq) trichohyalin isoform X1	--	[T]	Signal transduction mechanisms	RhoGEF domain	--	T	Signal transduction mechanisms	uncharacterized protein LOC116930342 isoform X1 [Daphnia magna]
EVM0012849	novel_miR_696	[S]	Function unknown	Molecular Function: molecular_function (GO:0003674);; Molecular Function: protein binding (GO:0005515);; Cellular Component: cellular_component (GO:0005575);; Cellular Component: cell (GO:0005623);; Cellular Component: plasma membrane (GO:0005886);; Cellular Component: integral component of plasma membrane (GO:0005887);; Biological Process: cell communication (GO:0007154);; Biological Process: si…	K22657|8.1e-188|cmy:102942357|K22657 immunoglobulin superfamily DCC subclass member 4 | (RefSeq) IGDCC4; immunoglobulin superfamily DCC subclass member 4	--	[T]	Signal transduction mechanisms	Fibronectin type III domain	Tyrosine-protein phosphatase Lar OS=Drosophila melanogaster OX=7227 GN=Lar PE=1 SV=2	T	Signal transduction mechanisms	PREDICTED: protogenin-like isoform X2 [Branchiostoma belcheri]
EVM0023413	novel_miR_696	--	--	Biological Process: reproduction (GO:0000003);; Biological Process: negative regulation of transcription from RNA polymerase II promoter (GO:0000122);; Cellular Component: ubiquitin ligase complex (GO:0000151);; Cellular Component: nuclear chromosome (GO:0000228);; Biological Process: non-recombinational repair (GO:0000726);; Cellular Component: chromatin (GO:0000785);; Cellular Component: nuclea…	K10285|3.3e-298|sdu:111226831|K10285 F-box and leucine-rich repeat protein 19 | (RefSeq) F-box/LRR-repeat protein 19-like	--	[R]	General function prediction only	PHD-finger	JmjC domain-containing histone demethylation protein 1 OS=Drosophila melanogaster OX=7227 GN=Kdm2 PE=1 SV=2	B	Chromatin structure and dynamics	PREDICTED: lysine-specific demethylase 2B-like [Branchiostoma belcheri]
EVM0001747	novel_miR_696	[T]	Signal transduction mechanisms	Biological Process: reproduction (GO:0000003);; Biological Process: MAPK cascade (GO:0000165);; Biological Process: microtubule cytoskeleton organization (GO:0000226);; Biological Process: response to reactive oxygen species (GO:0000302);; Biological Process: cell morphogenesis (GO:0000902);; Biological Process: cell morphogenesis involved in differentiation (GO:0000904);; Biological Process: res…
EVM0015088	novel_miR_696	[P]	Inorganic ion transport and metabolism	Biological Process: transition metal ion transport (GO:0000041);; Molecular Function: nucleotide binding (GO:0000166);; Biological Process: skeletal system development (GO:0001501);; Biological Process: ossification (GO:0001503);; Biological Process: action potential (GO:0001508);; Biological Process: response to hypoxia (GO:0001666);; Biological Process: morphogenesis of an epithelium (GO:000200…
EVM0012132	novel_miR_696	--	--	Biological Process: reproduction (GO:0000003);; Molecular Function: molecular_function (GO:0003674);; Molecular Function: transporter activity (GO:0005215);; Molecular Function: inorganic anion exchanger activity (GO:0005452);; Molecular Function: binding (GO:0005488);; Molecular Function: protein binding (GO:0005515);; Cellular Component: cellular_component (GO:0005575);; Cellular Component: cel…	K13855|0.0e+00|sdu:111237338|K13855 solute carrier family 4 (anion exchanger), member 2 | (RefSeq) LOW QUALITY PROTEIN: anion exchange protein 2-like	--	[P]	Inorganic ion transport and metabolism	HCO3- transporter family	--	P	Inorganic ion transport and metabolism	anion exchange protein 2 [Phallusia mammillata]
EVM0006288	novel_miR_696	[H]	Coenzyme transport and metabolism	Molecular Function: nicotinamide-nucleotide adenylyltransferase activity (GO:0000309);; Molecular Function: nicotinate-nucleotide adenylyltransferase activity (GO:0004515);; Molecular Function: ATP binding (GO:0005524);; Biological Process: NAD biosynthetic process (GO:0009435);;	K06210|1.7e-209|sdu:111228918|K06210 nicotinamide mononucleotide adenylyltransferase [EC:2.7.7.1 2.7.7.18] | (RefSeq) uncharacterized protein LOC111228918	Nicotinate and nicotinamide metabolism (ko00760)	[H]	Coenzyme transport and metabolism	Cytidylyltransferase-like	Fatty acid-binding protein OS=Lepidoglyphus destructor OX=36936 PE=1 SV=1	H	Coenzyme transport and metabolism	PREDICTED: nicotinamide/nicotinic acid mononucleotide adenylyltransferase 1-like isoform X1 [Branchiostoma belcheri]
EVM0004085	novel_miR_696	--	--	Molecular Function: RNA polymerase II transcription factor activity, sequence-specific DNA binding (GO:0000981);; Molecular Function: molecular_function (GO:0003674);; Molecular Function: nucleic acid binding (GO:0003676);; Molecular Function: transcription factor activity, sequence-specific DNA binding (GO:0003700);; Cellular Component: nucleus (GO:0005634);; Biological Process: regulation of tr…	K19485|1.8e-30|cpic:101937226|K19485 zinc finger protein PLAGL1 | (RefSeq) PLAGL1; PLAG1 like zinc finger 1	--	[R]	General function prediction only	Unstructured region on methyltransferase between zinc-fingers	--	K	Transcription	PREDICTED: LOW QUALITY PROTEIN: PR domain zinc finger protein 10-like [Branchiostoma belcheri]
EVM0004381	novel_miR_696	--	--	Molecular Function: nucleic acid binding (GO:0003676);;	K09228|1.6e-07|phu:Phum_PHUM361870|K09228 KRAB domain-containing zinc finger protein | (RefSeq) zinc finger protein, putative	--	[R]	General function prediction only	Zinc finger, C2H2 type	--	S	Function unknown	zinc finger protein, partial [Ochlerotatus theobaldi]
EVM0007618	novel_miR_696	--	--	--	--	--	--	--	Domain of unknown function (DUF4764)	--	S	Function unknown	PREDICTED: uncharacterized protein LOC109469164 [Branchiostoma belcheri]
EVM0015756	novel_miR_696	--	--	Biological Process: regulation of cyclin-dependent protein serine/threonine kinase activity (GO:0000079);; Cellular Component: cyclin-dependent protein kinase holoenzyme complex (GO:0000307);; Cellular Component: nucleus (GO:0005634);; Cellular Component: cytoplasm (GO:0005737);; Molecular Function: cyclin-dependent protein serine/threonine kinase regulator activity (GO:0016538);; Cellular Compon…	K10151|9.0e-186|lcf:108901859|K10151 G1/S-specific cyclin-D2 | (RefSeq) G1/S-specific cyclin-D2-like isoform X1	Focal adhesion (ko04510)	[D]	Cell cycle control, cell division, chromosome partitioning	Cyclin, N-terminal domain	--	D	Cell cycle control, cell division, chromosome partitioning	PREDICTED: G1/S-specific cyclin-D2-like isoform X2 [Branchiostoma belcheri]
EVM0008688	novel_miR_696	[J]	Translation, ribosomal structure and biogenesis	Molecular Function: RNA binding (GO:0003723);; Cellular Component: ribonucleoprotein complex (GO:1990904);;	K13088|5.4e-193|lcf:108874872|K13088 ELAV-like protein 1 | (RefSeq) ELAV-like protein 1 isoform X1	--	[A]	RNA processing and modification	RNA recognition motif. (a.k.a. RRM, RBD, or RNP domain)	Protein elav OS=Drosophila melanogaster OX=7227 GN=elav PE=2 SV=1	A	RNA processing and modification	Hu/elav class neuron-specific RNA binding protein [Branchiostoma belcheri]
EVM0020139	novel_miR_696	--	--	Molecular Function: G-protein coupled receptor binding (GO:0001664);; Biological Process: regulation of cytokine production (GO:0001817);; Biological Process: positive regulation of cytokine production (GO:0001819);; Biological Process: regulation of protein phosphorylation (GO:0001932);; Biological Process: positive regulation of protein phosphorylation (GO:0001934);; Biological Process: regulat…	K04619|1.1e-224|sdu:111229438|K04619 G protein-coupled receptor family C group 5 member B | (RefSeq) G-protein coupled receptor family C group 5 member B-like	--	--	--	7 transmembrane sweet-taste receptor of 3 GCPR	--	T	Signal transduction mechanisms	PREDICTED: metabotropic glutamate receptor 3-like [Branchiostoma belcheri]
EVM0022651	novel_miR_696	[X]	Mobilome: prophages, transposons	Biological Process: mitotic sister chromatid segregation (GO:0000070);; Cellular Component: nuclear chromosome (GO:0000228);; Biological Process: mitotic cell cycle (GO:0000278);; Biological Process: nuclear division (GO:0000280);; Cellular Component: condensed chromosome (GO:0000793);; Cellular Component: condensed nuclear chromosome (GO:0000794);; Biological Process: sister chromatid segregatio…	K12567|0.0e+00|lcf:108874498|K12567 titin [EC:2.7.11.1] | (RefSeq) LOW QUALITY PROTEIN: titin-like	--	[Z]	Cytoskeleton	Fibronectin type III domain	Twitchin OS=Caenorhabditis elegans OX=6239 GN=unc-22 PE=1 SV=3	T	Signal transduction mechanisms	titin [Phallusia mammillata]
EVM0017896	novel_miR_696	[R]	General function prediction only	Molecular Function: GTPase activity (GO:0003924);; Molecular Function: GTP binding (GO:0005525);;	K07914|3.6e-124|lco:104929515|K07914 Ras-related protein Rab-37 | (RefSeq) ras-related protein Rab-37	--	[R]	General function prediction only	Ras family	Ras-related protein Rab-26 OS=Drosophila melanogaster OX=7227 GN=Rab26 PE=2 SV=2	U	Intracellular trafficking, secretion, and vesicular transport	PREDICTED: ras-related protein Rab-26-like isoform X3 [Branchiostoma belcheri]
EVM0006704	novel_miR_696	--	--	Cellular Component: cellular_component (GO:0005575);; Cellular Component: membrane (GO:0016020);;	--	--	[S]	Function unknown	Transmembrane protein 131-like	Transmembrane protein 131 homolog OS=Drosophila melanogaster OX=7227 GN=CG8370 PE=1 SV=2	S	Function unknown	PREDICTED: transmembrane protein 131-like [Branchiostoma belcheri]
EVM0019176	novel_miR_696	[DZ]	--	--	K19607|0.0e+00|lco:104930908|K19607 X-linked retinitis pigmentosa GTPase regulator | (RefSeq) X-linked retinitis pigmentosa GTPase regulator isoform X1	--	[S]	Function unknown	Regulator of chromosome condensation (RCC1) repeat	X-linked retinitis pigmentosa GTPase regulator homolog OS=Caenorhabditis elegans OX=6239 GN=glo-4 PE=1 SV=2	--	--	X-linked retinitis pigmentosa GTPase regulator [Lingula anatina]
EVM0002993	novel_miR_696	--	--	Biological Process: toll-like receptor signaling pathway (GO:0002224);; Molecular Function: transmembrane signaling receptor activity (GO:0004888);; Molecular Function: protein binding (GO:0005515);; Cellular Component: integral component of plasma membrane (GO:0005887);; Biological Process: signal transduction (GO:0007165);; Molecular Function: signaling receptor activity (GO:0038023);; Biologic…	K10170|0.0e+00|sdu:111218814|K10170 toll-like receptor 8 | (RefSeq) toll-like receptor 8	Toll-like receptor signaling pathway (ko04620)	[T]	Signal transduction mechanisms	Leucine rich repeat	--	T	Signal transduction mechanisms	PREDICTED: toll-like receptor 3 [Branchiostoma belcheri]
EVM0021376	novel_miR_696	[I]	Lipid transport and metabolism	Biological Process: cytokine production (GO:0001816);; Biological Process: regulation of cytokine production (GO:0001817);; Biological Process: immune effector process (GO:0002252);; Biological Process: immune system process (GO:0002376);; Biological Process: regulation of immune system process (GO:0002682);; Biological Process: negative regulation of immune system process (GO:0002683);; Biologic…	K00629|0.0e+00|lco:104936714|K00629 glycerol-3-phosphate O-acyltransferase 1/2 [EC:2.3.1.15] | (RefSeq) gpam; glycerol-3-phosphate acyltransferase 1, mitochondrial	Glycerophospholipid metabolism (ko00564)	[I]	Lipid transport and metabolism	Acyltransferase	Probable glycerol-3-phosphate acyltransferase, mitochondrial OS=Caenorhabditis elegans OX=6239 GN=acl-6 PE=3 SV=1	I	Lipid transport and metabolism	PREDICTED: glycerol-3-phosphate acyltransferase 1, mitochondrial-like [Saccoglossus kowalevskii]
EVM0023187	novel_miR_696	--	--	Cellular Component: extracellular space (GO:0005615);; Cellular Component: plasma membrane (GO:0005886);; Biological Process: cell-cell signaling (GO:0007267);; Biological Process: multicellular organism development (GO:0007275);; Molecular Function: peptidase activity (GO:0008233);; Biological Process: intein-mediated protein splicing (GO:0016539);; Biological Process: protein autoprocessing (GO…	K11988|1.5e-234|lco:104926923|K11988 sonic hedgehog | (RefSeq) shh; sonic hedgehog protein	Hedgehog signaling pathway (ko04340)	[T]	Signal transduction mechanisms	Hedgehog amino-terminal signalling domain	Protein hedgehog OS=Drosophila melanogaster OX=7227 GN=hh PE=1 SV=4	T	Signal transduction mechanisms	hedgehog [Euperipatoides kanangrensis]
EVM0016380	novel_miR_696	--	--	Molecular Function: copper ion transmembrane transporter activity (GO:0005375);; Cellular Component: plasma membrane (GO:0005886);; Biological Process: cellular copper ion homeostasis (GO:0006878);; Cellular Component: integral component of membrane (GO:0016021);;	K14686|2.7e-80|lcf:108874628|K14686 solute carrier family 31 (copper transporter), member 1 | (RefSeq) slc31a1; high affinity copper uptake protein 1	--	[P]	Inorganic ion transport and metabolism	Ctr copper transporter family	--	P	Inorganic ion transport and metabolism	PREDICTED: high affinity copper uptake protein 1-like isoform X2 [Branchiostoma belcheri]
EVM0019487	novel_miR_696	--	--	Molecular Function: nucleic acid binding (GO:0003676);; Molecular Function: RNA-DNA hybrid ribonuclease activity (GO:0004523);;	K10402|1.1e-30|mgp:104911971|K10402 kinesin family member 20 | (RefSeq) kinesin-like protein KIF20B	--	--	--	Reverse transcriptase (RNA-dependent DNA polymerase)	Retrovirus-related Pol polyprotein from transposon opus OS=Drosophila melanogaster OX=7227 GN=pol PE=4 SV=1	B	Chromatin structure and dynamics	unnamed protein product [Trypanosoma congolense IL3000]
EVM0003898	novel_miR_696	--	--	Biological Process: reproduction (GO:0000003);; Molecular Function: peptide receptor activity (GO:0001653);; Biological Process: ameboidal-type cell migration (GO:0001667);; Biological Process: epithelial to mesenchymal transition (GO:0001837);; Biological Process: epithelial cell development (GO:0002064);; Biological Process: columnar/cuboidal epithelial cell differentiation (GO:0002065);; Biolo…	K04308|3.6e-295|sdu:111224544|K04308 leucine-rich repeat-containing G protein-coupled receptor 5 | (RefSeq) lgr5; leucine-rich repeat-containing G-protein coupled receptor 5	Wnt signaling pathway (ko04310)	[T]	Signal transduction mechanisms	Leucine rich repeat	--	T	Signal transduction mechanisms	lutropin-choriogonadotropic hormone receptor isoform X2 [Nomia melanderi]
EVM0020427	novel_miR_696	--	--	Molecular Function: phosphatidylinositol phospholipase C activity (GO:0004435);; Molecular Function: calcium ion binding (GO:0005509);; Biological Process: lipid catabolic process (GO:0016042);; Biological Process: regulation of synaptic transmission, GABAergic (GO:0032228);; Biological Process: intracellular signal transduction (GO:0035556);; Molecular Function: GABA receptor binding (GO:0050811…	K15370|0.0e+00|lco:104934266|K15370 inactive phospholipase C-like protein 2 | (RefSeq) inactive phospholipase C-like protein 2	--	[T]	Signal transduction mechanisms	Phosphatidylinositol-specific phospholipase C, X domain	1-phosphatidylinositol 4,5-bisphosphate phosphodiesterase classes I and II OS=Drosophila melanogaster OX=7227 GN=Plc21C PE=2 SV=3	I	Lipid transport and metabolism	hypothetical protein CAPTEDRAFT_92139 [Capitella teleta]
EVM0011609	novel_miR_696	--	--	Biological Process: MAPK cascade (GO:0000165);; Biological Process: eye development (GO:0001654);; Biological Process: regulation of protein phosphorylation (GO:0001932);; Biological Process: positive regulation of protein phosphorylation (GO:0001934);; Biological Process: lens development in camera-type eye (GO:0002088);; Biological Process: lens morphogenesis in camera-type eye (GO:0002089);; M…	K07527|3.7e-13|bpec:110175394|K07527 tyrosine-protein kinase Fes/Fps [EC:2.7.10.2] | (RefSeq) fes; tyrosine-protein kinase Fes/Fps	--	--	--	SH2 domain	Tyrosine-protein phosphatase corkscrew OS=Drosophila melanogaster OX=7227 GN=csw PE=1 SV=2	T	Signal transduction mechanisms	PREDICTED: breast cancer anti-estrogen resistance protein 3-like [Branchiostoma belcheri]
EVM0007767	novel_miR_696	--	--	Molecular Function: nucleotide binding (GO:0000166);; Biological Process: cell morphogenesis (GO:0000902);; Biological Process: cell morphogenesis involved in differentiation (GO:0000904);; Biological Process: blood vessel development (GO:0001568);; Biological Process: eye development (GO:0001654);; Biological Process: eye photoreceptor cell differentiation (GO:0001754);; Biological Process: epit…	K21108|9.2e-183|lco:104939107|K21108 blood vessel epicardial substance | (RefSeq) bves; blood vessel epicardial substance	Tight junction (ko04530)	--	--	Popeye protein conserved region	--	S	Function unknown	blood vessel epicardial substance-like [Penaeus vannamei]
EVM0009981	novel_miR_696	--	--	Biological Process: regulation of neurotransmitter levels (GO:0001505);; Cellular Component: acrosomal vesicle (GO:0001669);; Molecular Function: molecular_function (GO:0003674);; Molecular Function: binding (GO:0005488);; Molecular Function: protein binding (GO:0005515);; Cellular Component: cellular_component (GO:0005575);; Cellular Component: extracellular region (GO:0005576);; Cellular Compon…	K19931|1.0e-20|xla:108705383|K19931 protein lin-7 | (RefSeq) protein lin-7 homolog B-like	--	[R]	General function prediction only	SAM domain (Sterile alpha motif)	Liprin-alpha OS=Caenorhabditis elegans OX=6239 GN=syd-2 PE=1 SV=1	O	Posttranslational modification, protein turnover, chaperones	liprin-alpha-1-like isoform X2 [Crassostrea virginica]
EVM0013822	novel_miR_696	--	--	Biological Process: skeletal system development (GO:0001501);; Biological Process: in utero embryonic development (GO:0001701);; Biological Process: tissue homeostasis (GO:0001894);; Molecular Function: molecular_function (GO:0003674);; Molecular Function: actin binding (GO:0003779);; Molecular Function: binding (GO:0005488);; Molecular Function: protein binding (GO:0005515);; Cellular Component:…	K21436|0.0e+00|lco:104919236|K21436 ankyrin repeat domain-containing protein 11/12 | (RefSeq) ankrd11; ankyrin repeat domain-containing protein 11 isoform X1	--	--	--	Ankyrin repeats (3 copies)	--	S	Function unknown	PREDICTED: ankyrin repeat domain-containing protein 11-like [Branchiostoma belcheri]
EVM0017818	novel_miR_696	[L]	Replication, recombination and repair	Biological Process: reproduction (GO:0000003);; Cellular Component: nuclear chromosome (GO:0000228);; Biological Process: embryonic axis specification (GO:0000578);; Cellular Component: condensed chromosome (GO:0000793);; Cellular Component: condensed nuclear chromosome (GO:0000794);; Biological Process: regulation of cytokine production (GO:0001817);; Biological Process: negative regulation of c…	K12647|0.0e+00|lcf:108901049|K12647 interferon-induced helicase C domain-containing protein 1 [EC:3.6.4.13] | (RefSeq) ifih1; interferon-induced helicase C domain-containing protein 1 isoform X1	Herpes simplex virus 1 infection (ko05168)	[R]	General function prediction only	RIG-I receptor C-terminal domain	Endoribonuclease Dcr-1 OS=Drosophila melanogaster OX=7227 GN=Dcr-1 PE=1 SV=1	A	RNA processing and modification	PREDICTED: interferon-induced helicase C domain-containing protein 1-like [Saccoglossus kowalevskii]
EVM0014452	novel_miR_696	[T]	Signal transduction mechanisms	Cellular Component: photoreceptor outer segment (GO:0001750);; Biological Process: system process (GO:0003008);; Molecular Function: molecular_function (GO:0003674);; Molecular Function: catalytic activity (GO:0003824);; Molecular Function: guanylate cyclase activity (GO:0004383);; Molecular Function: protein kinase activity (GO:0004672);; Molecular Function: binding (GO:0005488);; Molecular Func…	K12321|0.0e+00|lco:104921674|K12321 guanylate cyclase 2D/E [EC:4.6.1.2] | (RefSeq) retinal guanylyl cyclase 2 isoform X1	Phototransduction (ko04744)	[T]	Signal transduction mechanisms	Adenylate and Guanylate cyclase catalytic domain	Speract receptor OS=Strongylocentrotus purpuratus OX=7668 PE=2 SV=1	T	Signal transduction mechanisms	PREDICTED: retinal guanylyl cyclase 2-like [Saccoglossus kowalevskii]
EVM0021359	novel_miR_696	--	--	Cellular Component: Golgi membrane (GO:0000139);; Biological Process: liver development (GO:0001889);; Biological Process: response to molecule of bacterial origin (GO:0002237);; Biological Process: immune system process (GO:0002376);; Biological Process: platelet degranulation (GO:0002576);; Biological Process: regulation of acute inflammatory response (GO:0002673);; Biological Process: regulati…	K05464|0.0e+00|sdu:111238406|K05464 growth arrest-specific 6 | (RefSeq) gas6; growth arrest-specific protein 6	--	--	--	Laminin G domain	Dorsal-ventral patterning protein tolloid OS=Drosophila melanogaster OX=7227 GN=tld PE=2 SV=2	T	Signal transduction mechanisms	laminin subunit alpha-1-like [Stegodyphus dumicola]
EVM0002232	novel_miR_696	[CI]	--	Cellular Component: integral component of membrane (GO:0016021);; Molecular Function: heme binding (GO:0020037);; Molecular Function: metal ion binding (GO:0046872);;	K23490|1.8e-62|sdu:111237397|K23490 cytochrome b5 | (RefSeq) cytochrome b5-like	--	[C]	Energy production and conversion	Cytochrome b5-like Heme/Steroid binding domain	Cytochrome b5 OS=Musca domestica OX=7370 GN=Cyt-b5 PE=1 SV=1	C	Energy production and conversion	cytochrome b5 [Polyandrocarpa misakiensis]
EVM0005076	novel_miR_696	[R]	General function prediction only	Molecular Function: symporter activity (GO:0015293);; Cellular Component: integral component of membrane (GO:0016021);;	K05045|3.9e-311|sdu:111222873|K05045 solute carrier family 6 (neurotransmitter transporter, betaine/GABA) member 12 | (RefSeq) sodium- and chloride-dependent GABA transporter 2-like	--	[T]	Signal transduction mechanisms	Sodium:neurotransmitter symporter family	Sodium-dependent dopamine transporter OS=Drosophila melanogaster OX=7227 GN=DAT PE=1 SV=1	T	Signal transduction mechanisms	sodium- and chloride-dependent taurine transporter-like [Limulus polyphemus]
EVM0002760	novel_miR_696	--	--	Biological Process: signal transduction (GO:0007165);;	K04439|2.3e-230|lco:104932855|K04439 beta-arrestin | (RefSeq) arrestin red cell isoform X4	Hedgehog signaling pathway (ko04340)	[T]	Signal transduction mechanisms	Arrestin (or S-antigen), N-terminal domain	Beta-arrestin arr-1 OS=Caenorhabditis elegans OX=6239 GN=arr-1 PE=1 SV=2	T	Signal transduction mechanisms	beta-arrestin [Saccoglossus kowalevskii]
EVM0010525	novel_miR_696	--	--	Cellular Component: origin recognition complex (GO:0000808);; Molecular Function: DNA binding (GO:0003677);; Cellular Component: nucleus (GO:0005634);; Biological Process: DNA replication (GO:0006260);;	K02606|9.2e-230|lco:104926227|K02606 origin recognition complex subunit 4 | (RefSeq) orc4; origin recognition complex subunit 4	Cell cycle (ko04110)	[L]	Replication, recombination and repair	Origin recognition complex (ORC) subunit 4 C-terminus	--	L	Replication, recombination and repair	origin recognition complex subunit 4 isoform X2 [Lingula anatina]
EVM0001113	novel_miR_696	[DPM]	--	Biological Process: transition metal ion transport (GO:0000041);; Biological Process: liver development (GO:0001889);; Molecular Function: molecular_function (GO:0003674);; Molecular Function: catalytic activity (GO:0003824);; Molecular Function: ferroxidase activity (GO:0004322);; Molecular Function: binding (GO:0005488);; Molecular Function: iron ion binding (GO:0005506);; Molecular Function: c…	K03902|0.0e+00|hai:109385363|K03902 coagulation factor V (labile factor) | (RefSeq) F5; coagulation factor V	Complement and coagulation cascades (ko04610)	--	--	F5/8 type C domain	Hephaestin-like protein OS=Acropora millepora OX=45264 PE=1 SV=1	Q	Secondary metabolites biosynthesis, transport and catabolism	PREDICTED: uncharacterized protein LOC109487010 [Branchiostoma belcheri]
EVM0021670	novel_miR_696	--	--	Biological Process: reproduction (GO:0000003);; Biological Process: response to acid chemical (GO:0001101);; Biological Process: behavioral fear response (GO:0001662);; Biological Process: behavioral defense response (GO:0002209);; Biological Process: system process (GO:0003008);; Cellular Component: cellular_component (GO:0005575);; Cellular Component: intracellular (GO:0005622);; Cellular Compo…	--	--	--	--	BMP/retinoic acid-inducible neural-specific protein	--	S	Function unknown	PREDICTED: BMP/retinoic acid-inducible neural-specific protein 1-like [Branchiostoma belcheri]
EVM0004060	novel_miR_696	--	--	Cellular Component: ubiquitin ligase complex (GO:0000151);; Biological Process: protein polyubiquitination (GO:0000209);; Cellular Component: stress fiber (GO:0001725);; Biological Process: regulation of protein phosphorylation (GO:0001932);; Biological Process: positive regulation of protein phosphorylation (GO:0001934);; Biological Process: regulation of cell-matrix adhesion (GO:0001952);; Mole…	K06084|3.1e-71|cmy:102930661|K06084 F-box protein 20 | (RefSeq) LMO7; LIM domain 7	Adherens junction (ko04520)	[TZR]	--	Domain of unknown function (DUF4757)	--	Z	Cytoskeleton	PREDICTED: uncharacterized protein LOC100366345 [Saccoglossus kowalevskii]
EVM0024060	novel_miR_696	[L]	Replication, recombination and repair	Molecular Function: nucleotide binding (GO:0000166);; Molecular Function: DNA binding (GO:0003677);; Molecular Function: DNA-directed DNA polymerase activity (GO:0003887);; Biological Process: DNA replication (GO:0006260);; Biological Process: DNA repair (GO:0006281);; Molecular Function: zinc ion binding (GO:0008270);; Cellular Component: epsilon DNA polymerase complex (GO:0008622);; Molecular F…	K02324|0.0e+00|lcf:108878119|K02324 DNA polymerase epsilon subunit 1 [EC:2.7.7.7] | (RefSeq) pole; DNA polymerase epsilon catalytic subunit A	Nucleotide excision repair (ko03420)	[L]	Replication, recombination and repair	Domain of unknown function (DUF1744)	DNA polymerase epsilon catalytic subunit 1 OS=Drosophila melanogaster OX=7227 GN=DNApol-epsilon255 PE=1 SV=3	L	Replication, recombination and repair	PREDICTED: DNA polymerase epsilon catalytic subunit A-like [Branchiostoma belcheri]
EVM0022176	novel_miR_696	[T]	Signal transduction mechanisms	Molecular Function: protein serine/threonine/tyrosine kinase activity (GO:0004712);; Molecular Function: ATP binding (GO:0005524);; Biological Process: mitotic cell cycle checkpoint (GO:0007093);; Biological Process: chromosome separation (GO:0051304);;	K08866|0.0e+00|lco:104929948|K08866 serine/threonine-protein kinase TTK/MPS1 [EC:2.7.12.1] | (RefSeq) ttk; dual specificity protein kinase TTK	Cell cycle (ko04110)	[D]	Cell cycle control, cell division, chromosome partitioning	Protein kinase domain	Probable serine/threonine-protein kinase mps1 OS=Dictyostelium discoideum OX=44689 GN=mps1 PE=3 SV=1	T	Signal transduction mechanisms	dual specificity protein kinase Ttk-like isoform X2 [Lingula anatina]
EVM0011494	novel_miR_696	--	--	Biological Process: reproduction (GO:0000003);; Biological Process: regulation of cell growth (GO:0001558);; Biological Process: urogenital system development (GO:0001655);; Biological Process: response to hypoxia (GO:0001666);; Biological Process: cell activation (GO:0001775);; Biological Process: kidney development (GO:0001822);; Biological Process: embryonic epithelial tube formation (GO:00018…	K07206|0.0e+00|sdu:111236140|K07206 tuberous sclerosis 1 | (RefSeq) hamartin-like	Herpes simplex virus 1 infection (ko05168)	--	--	Hamartin protein	--	S	Function unknown	PREDICTED: hamartin-like [Branchiostoma belcheri]
EVM0003431	novel_miR_696	[C]	Energy production and conversion	Molecular Function: glycerol-3-phosphate dehydrogenase [NAD+] activity (GO:0004367);; Biological Process: carbohydrate metabolic process (GO:0005975);; Cellular Component: glycerol-3-phosphate dehydrogenase complex (GO:0009331);; Molecular Function: protein homodimerization activity (GO:0042803);; Biological Process: glycerol-3-phosphate catabolic process (GO:0046168);; Molecular Function: NAD bi…	K00006|2.1e-192|lcf:108884122|K00006 glycerol-3-phosphate dehydrogenase (NAD+) [EC:1.1.1.8] | (RefSeq) LOW QUALITY PROTEIN: glycerol-3-phosphate dehydrogenase [NAD(+)], cytoplasmic-like	Glycerophospholipid metabolism (ko00564)	[C]	Energy production and conversion	NAD-dependent glycerol-3-phosphate dehydrogenase N-terminus	Glycerol-3-phosphate dehydrogenase [NAD(+)], cytoplasmic OS=Drosophila kanekoi OX=50033 GN=Gpdh1 PE=3 SV=3	C	Energy production and conversion	PREDICTED: glycerol-3-phosphate dehydrogenase [NAD(+)], cytoplasmic-like isoform X2 [Branchiostoma belcheri]
EVM0004371	novel_miR_696	--	--	Cellular Component: lytic vacuole (GO:0000323);; Biological Process: eye development (GO:0001654);; Biological Process: compound eye morphogenesis (GO:0001745);; Biological Process: compound eye photoreceptor cell differentiation (GO:0001751);; Biological Process: eye photoreceptor cell differentiation (GO:0001754);; Biological Process: regulation of protein phosphorylation (GO:0001932);; Biologi…	K11836|0.0e+00|lcf:108881298|K11836 ubiquitin carboxyl-terminal hydrolase 5/13 [EC:3.4.19.12] | (RefSeq) usp13; ubiquitin carboxyl-terminal hydrolase 13 isoform X1	--	[O]	Posttranslational modification, protein turnover, chaperones	Ubiquitin carboxyl-terminal hydrolase	Ubiquitin carboxyl-terminal hydrolase A OS=Dictyostelium discoideum OX=44689 GN=ubpA PE=2 SV=2	O	Posttranslational modification, protein turnover, chaperones	ubiquitin carboxyl-terminal hydrolase 5-like isoform X2 [Anneissia japonica]
EVM0000583	novel_miR_696	--	--	Biological Process: protein polyubiquitination (GO:0000209);; Molecular Function: molecular_function (GO:0003674);; Molecular Function: catalytic activity (GO:0003824);; Molecular Function: ubiquitin-protein transferase activity (GO:0004842);; Molecular Function: protein binding (GO:0005515);; Cellular Component: cellular_component (GO:0005575);; Cellular Component: intracellular (GO:0005622);; C…	K10284|0.0e+00|lcf:108899384|K10284 F-box and leucine-rich repeat protein 18 | (RefSeq) fbxl18; F-box/LRR-repeat protein 18	--	--	--	F-box domain	--	S	Function unknown	PREDICTED: F-box/LRR-repeat protein 18-like [Branchiostoma belcheri]
EVM0016515	novel_miR_696	--	--	Biological Process: morphogenesis of an epithelium (GO:0002009);; Biological Process: instar larval or pupal development (GO:0002165);; Biological Process: regulation of peptide secretion (GO:0002791);; Biological Process: positive regulation of peptide secretion (GO:0002793);; Molecular Function: molecular_function (GO:0003674);; Molecular Function: GTPase activator activity (GO:0005096);; Molec…	K21067|0.0e+00|mze:101484345|K21067 Rho GTPase-activating protein 44 | (RefSeq) rho GTPase-activating protein 44 isoform X1	--	[T]	Signal transduction mechanisms	BAR domain	Rho GTPase-activating protein 92B OS=Drosophila melanogaster OX=7227 GN=RhoGAP92B PE=1 SV=1	T	Signal transduction mechanisms	PREDICTED: LOW QUALITY PROTEIN: rho GTPase-activating protein 44-like [Branchiostoma belcheri]
EVM0018480	novel_miR_696	--	--	Biological Process: negative regulation of transcription from RNA polymerase II promoter (GO:0000122);; Molecular Function: transcription regulatory region sequence-specific DNA binding (GO:0000976);; Molecular Function: RNA polymerase II regulatory region sequence-specific DNA binding (GO:0000977);; Molecular Function: RNA polymerase II core promoter proximal region sequence-specific DNA binding…	K08533|1.2e-259|sdu:111232128|K08533 RAR-related orphan receptor beta | (RefSeq) nuclear receptor ROR-beta-like	--	[K]	Transcription	Zinc finger, C4 type (two domains)	Probable nuclear hormone receptor HR3 OS=Drosophila melanogaster OX=7227 GN=Hr3 PE=2 SV=1	K	Transcription	PREDICTED: nuclear receptor ROR-beta-like [Branchiostoma belcheri]
EVM0018594	novel_miR_696	--	--	Biological Process: signal transduction (GO:0007165);; Molecular Function: phosphatidylinositol binding (GO:0035091);;	K20647|0.0e+00|lcf:108893531|K20647 Rho GTPase-activating protein 32 | (RefSeq) LOW QUALITY PROTEIN: rho GTPase-activating protein 32-like	--	[T]	Signal transduction mechanisms	RhoGAP domain	GTPase-activating protein CdGAPr OS=Drosophila melanogaster OX=7227 GN=CdGAPr PE=1 SV=2	T	Signal transduction mechanisms	PREDICTED: rho GTPase-activating protein 32-like isoform X3 [Branchiostoma belcheri]
EVM0015305	novel_miR_696	--	--	Biological Process: reproduction (GO:0000003);; Biological Process: G2/M transition of mitotic cell cycle (GO:0000086);; Biological Process: establishment of mitotic spindle orientation (GO:0000132);; Biological Process: microtubule cytoskeleton organization (GO:0000226);; Cellular Component: pericentriolar material (GO:0000242);; Biological Process: mitotic cell cycle (GO:0000278);; Biological P…	K16549|0.0e+00|lco:104924835|K16549 myomegalin | (RefSeq) pde4dip; myomegalin isoform X1	--	--	--	Centrosomin N-terminal motif 1	--	S	Function unknown	Mt-myomegalin, partial [Molgula tectiformis]
Scatophagus_argus_newGene_4903	novel_miR_696	[T]	Signal transduction mechanisms	Molecular Function: molecular_function (GO:0003674);; Molecular Function: catalytic activity (GO:0003824);; Molecular Function: phosphoprotein phosphatase activity (GO:0004721);; Molecular Function: protein tyrosine phosphatase activity (GO:0004725);; Molecular Function: binding (GO:0005488);; Molecular Function: protein binding (GO:0005515);; Cellular Component: cellular_component (GO:0005575);;…	K13297|0.0e+00|lco:104932629|K13297 receptor-type tyrosine-protein phosphatase T [EC:3.1.3.48] | (RefSeq) ptprt; receptor-type tyrosine-protein phosphatase T isoform X1	--	[T]	Signal transduction mechanisms	Protein-tyrosine phosphatase	Receptor-type tyrosine-protein phosphatase U OS=Gallus gallus OX=9031 GN=PTPRU PE=2 SV=1	T	Signal transduction mechanisms	receptor-type tyrosine-protein phosphatase T-like isoform X13 [Sparus aurata]
EVM0014436	novel_miR_696	--	--	Biological Process: regulation of cytokine production (GO:0001817);; Biological Process: positive regulation of cytokine production (GO:0001819);; Biological Process: regulation of immune system process (GO:0002682);; Biological Process: positive regulation of immune system process (GO:0002684);; Biological Process: regulation of peptide secretion (GO:0002791);; Biological Process: positive regul…	K22614|4.8e-303|lcf:108886616|K22614 NLR family CARD domain-containing protein 3 | (RefSeq) protein NLRC3-like isoform X1	--	--	--	NLRC4 helical domain HD2	--	S	Function unknown	NACHT, LRR and PYD domains-containing protein 14 [Exaiptasia diaphana]
EVM0014156	novel_miR_696	--	--	Molecular Function: protein binding (GO:0005515);;	K19398|0.0e+00|sgh:107551747|K19398 Bardet-Biedl syndrome 9 protein | (RefSeq) protein PTHB1-like	--	[WV]	--	von Willebrand factor type D domain	Protein mesh OS=Drosophila melanogaster OX=7227 GN=mesh PE=1 SV=2	--	--	PREDICTED: BMP-binding endothelial regulator protein-like [Branchiostoma belcheri]
EVM0000651	novel_miR_696	--	--	Cellular Component: integral component of membrane (GO:0016021);;	--	--	--	--	PMP-22/EMP/MP20/Claudin tight junction	--	--	--	--
EVM0006561	novel_miR_696	[T]	Signal transduction mechanisms	Biological Process: reproduction (GO:0000003);; Molecular Function: magnesium ion binding (GO:0000287);; Biological Process: ameboidal-type cell migration (GO:0001667);; Biological Process: epithelial cell development (GO:0002064);; Biological Process: columnar/cuboidal epithelial cell differentiation (GO:0002065);; Biological Process: columnar/cuboidal epithelial cell development (GO:0002066);; …	K08789|0.0e+00|lco:104920969|K08789 microtubule-associated serine/threonine kinase [EC:2.7.11.1] | (RefSeq) microtubule-associated serine/threonine-protein kinase 3 isoform X2	--	[TR]	--	Domain of unknown function (DUF1908)	Probable serine/threonine-protein kinase DDB_G0272282 OS=Dictyostelium discoideum OX=44689 GN=DDB_G0272282 PE=3 SV=1	T	Signal transduction mechanisms	PREDICTED: microtubule-associated serine/threonine-protein kinase 2-like [Branchiostoma belcheri]
EVM0004668	novel_miR_696	--	--	Molecular Function: RNA polymerase II transcription factor activity, sequence-specific DNA binding (GO:0000981);; Molecular Function: molecular_function (GO:0003674);; Molecular Function: transcription factor activity, sequence-specific DNA binding (GO:0003700);; Cellular Component: cellular_component (GO:0005575);; Cellular Component: intracellular (GO:0005622);; Cellular Component: cell (GO:000…	K22415|0.0e+00|lco:104936969|K22415 zinc finger CCCH domain-containing protein 11 | (RefSeq) zinc finger CCCH domain-containing protein 11A isoform X1	--	[S]	Function unknown	Zinc-finger containing family	--	S	Function unknown	zinc finger CCCH domain-containing protein 11A isoform X2 [Lingula anatina]
EVM0011190	novel_miR_696	--	--	Biological Process: regulation of cytokine production (GO:0001817);; Molecular Function: ubiquitin-protein transferase activity (GO:0004842);; Molecular Function: tumor necrosis factor receptor binding (GO:0005164);; Biological Process: Toll signaling pathway (GO:0008063);; Molecular Function: zinc ion binding (GO:0008270);; Cellular Component: cytoplasmic side of plasma membrane (GO:0009898);; M…	K03174|3.5e-304|lco:104936575|K03174 TNF receptor-associated factor 3 | (RefSeq) traf3; TNF receptor-associated factor 3	Herpes simplex virus 1 infection (ko05168)	[T]	Signal transduction mechanisms	TRAF-type zinc finger	--	O	Posttranslational modification, protein turnover, chaperones	PREDICTED: TNF receptor-associated factor 3-like isoform X1 [Branchiostoma belcheri]
EVM0011470	novel_miR_696	[M]	Cell wall/membrane/envelope biogenesis	Molecular Function: protein kinase activity (GO:0004672);; Molecular Function: ATP binding (GO:0005524);;	K08853|0.0e+00|lco:104930645|K08853 AP2-associated kinase [EC:2.7.11.1] | (RefSeq) aak1; AP2-associated protein kinase 1 isoform X1	--	[T]	Signal transduction mechanisms	Protein kinase domain	Serine/threonine-protein kinase sel-5 OS=Caenorhabditis elegans OX=6239 GN=sel-5 PE=2 SV=1	T	Signal transduction mechanisms	probable GPI-anchored adhesin-like protein PGA55 isoform X1 [Ceratina calcarata]
EVM0003861	novel_miR_696	[P]	Inorganic ion transport and metabolism	Molecular Function: nucleotide binding (GO:0000166);; Molecular Function: copper ion binding (GO:0005507);; Cellular Component: trans-Golgi network (GO:0005802);; Biological Process: protein glycosylation (GO:0006486);; Biological Process: cellular copper ion homeostasis (GO:0006878);; Molecular Function: fucosyltransferase activity (GO:0008417);; Cellular Component: integral component of membran…	K17686|0.0e+00|ocu:100344865|K17686 P-type Cu+ transporter [EC:7.2.2.8] | (RefSeq) ATP7B; ATPase copper transporting beta	Mineral absorption (ko04978)	[P]	Inorganic ion transport and metabolism	haloacid dehalogenase-like hydrolase	Probable plasma membrane ATPase OS=Dictyostelium discoideum OX=44689 GN=patB PE=2 SV=2	P	Inorganic ion transport and metabolism	PREDICTED: LOW QUALITY PROTEIN: copper-transporting ATPase 1-like [Branchiostoma belcheri]
EVM0001983	novel_miR_696	--	--	Molecular Function: ATP binding (GO:0005524);; Molecular Function: transferase activity (GO:0016740);;	K06689|9.7e-83|kmr:108228324|K06689 ubiquitin-conjugating enzyme E2 D [EC:2.3.2.23] | (RefSeq) ubiquitin-conjugating enzyme E2 2-like	Protein processing in endoplasmic reticulum (ko04141)	[O]	Posttranslational modification, protein turnover, chaperones	Ubiquitin-conjugating enzyme	Ubiquitin-conjugating enzyme E2 2 OS=Caenorhabditis elegans OX=6239 GN=let-70 PE=1 SV=1	O	Posttranslational modification, protein turnover, chaperones	Ubiquitin-conjugating enzyme E2-17 kDa [Mizuhopecten yessoensis]
EVM0016305	novel_miR_696	--	--	Molecular Function: G-protein coupled receptor binding (GO:0001664);; Biological Process: regulation of cytokine production (GO:0001817);; Biological Process: positive regulation of cytokine production (GO:0001819);; Biological Process: regulation of protein phosphorylation (GO:0001932);; Biological Process: positive regulation of protein phosphorylation (GO:0001934);; Biological Process: regulat…	K04619|3.7e-225|lcf:108886174|K04619 G protein-coupled receptor family C group 5 member B | (RefSeq) gprc5b; G-protein coupled receptor family C group 5 member B isoform X1	--	--	--	7 transmembrane sweet-taste receptor of 3 GCPR	--	T	Signal transduction mechanisms	uncharacterized protein LOC106163963 [Lingula anatina]
EVM0024193	novel_miR_696	--	--	Cellular Component: nucleus (GO:0005634);;	K18774|2.5e-113|lcf:108887454|K18774 proline-rich nuclear receptor coactivator 1 | (RefSeq) proline-rich nuclear receptor coactivator 1-like	--	--	--	Proline-rich nuclear receptor coactivator motif	--	--	--	proline-rich nuclear receptor coactivator 2-like [Pecten maximus]
EVM0021968	novel_miR_696	--	--	Molecular Function: nucleic acid binding (GO:0003676);; Molecular Function: aspartic-type endopeptidase activity (GO:0004190);; Molecular Function: protein binding (GO:0005515);; Biological Process: DNA integration (GO:0015074);; Molecular Function: protein dimerization activity (GO:0046983);;	K22630|9.8e-259|lcf:108895426|K22630 interleukin 31 receptor subunit alpha | (RefSeq) interleukin-31 receptor subunit alpha-like	Cytokine-cytokine receptor interaction (ko04060)	--	--	Fibronectin type III domain	--	T	Signal transduction mechanisms	Protein sidekick-2 [Stylophora pistillata]
EVM0020800	novel_miR_696	--	--	Molecular Function: protein binding (GO:0005515);; Biological Process: ATP-dependent chromatin remodeling (GO:0043044);; Cellular Component: CERF complex (GO:0090537);;	K11728|5.5e-20|pret:103471527|K11728 nucleosome-remodeling factor subunit BPTF | (RefSeq) bptf; nucleosome-remodeling factor subunit BPTF isoform X1	--	[BK]	--	Bromodomain	Homeotic protein female sterile OS=Drosophila melanogaster OX=7227 GN=fs(1)h PE=1 SV=2	--	--	bromodomain-containing protein DDB_G0270170-like [Anneissia japonica]
EVM0003710	novel_miR_696	--	--	Molecular Function: phosphatidylinositol phospholipase C activity (GO:0004435);; Molecular Function: calcium ion binding (GO:0005509);; Biological Process: lipid catabolic process (GO:0016042);; Biological Process: intracellular signal transduction (GO:0035556);;	K05858|0.0e+00|sdu:111240424|K05858 phosphatidylinositol phospholipase C, beta [EC:3.1.4.11] | (RefSeq) plcb4; 1-phosphatidylinositol 4,5-bisphosphate phosphodiesterase beta-4 isoform X1	Melanogenesis (ko04916)	[I]	Lipid transport and metabolism	Phosphatidylinositol-specific phospholipase C, X domain	1-phosphatidylinositol 4,5-bisphosphate phosphodiesterase OS=Drosophila melanogaster OX=7227 GN=norpA PE=1 SV=4	I	Lipid transport and metabolism	phospholipase C beta [Chaetopterus pergamentaceus]
EVM0016420	novel_miR_696	--	--	Biological Process: skeletal system development (GO:0001501);; Molecular Function: molecular_function (GO:0003674);; Molecular Function: structural molecule activity (GO:0005198);; Molecular Function: extracellular matrix structural constituent (GO:0005201);; Molecular Function: binding (GO:0005488);; Molecular Function: glycosaminoglycan binding (GO:0005539);; Molecular Function: hyaluronic acid…	K06848|7.8e-203|lco:104934957|K06848 hyaluronan and proteoglycan link protein 1 | (RefSeq) hyaluronan and proteoglycan link protein 1	--	--	--	Extracellular link domain	--	T	Signal transduction mechanisms	hyaluronan and proteoglycan link protein 3-like [Anneissia japonica]
EVM0017222	novel_miR_696	[E]	Amino acid transport and metabolism	Biological Process: immune system process (GO:0002376);; Biological Process: amino acid transmembrane transport (GO:0003333);; Molecular Function: molecular_function (GO:0003674);; Molecular Function: antigen binding (GO:0003823);; Molecular Function: transporter activity (GO:0005215);; Molecular Function: amine transmembrane transporter activity (GO:0005275);; Molecular Function: organic acid tr…	K13781|1.7e-283|lco:104932911|K13781 solute carrier family 7 (L-type amino acid transporter), member 8 | (RefSeq) large neutral amino acids transporter small subunit 2	--	[E]	Amino acid transport and metabolism	Amino acid permease	Amino acid transporter protein 6 OS=Caenorhabditis elegans OX=6239 GN=aat-6 PE=1 SV=2	E	Amino acid transport and metabolism	PREDICTED: large neutral amino acids transporter small subunit 1-like [Branchiostoma belcheri]
EVM0006609	novel_miR_696	--	--	Molecular Function: molecular_function (GO:0003674);; Molecular Function: GTPase activator activity (GO:0005096);; Cellular Component: cellular_component (GO:0005575);; Cellular Component: intracellular (GO:0005622);; Cellular Component: cell (GO:0005623);; Cellular Component: cytoplasm (GO:0005737);; Cellular Component: cytosol (GO:0005829);; Biological Process: signal transduction (GO:0007165);…	K20630|6.7e-64|asn:106721857|K20630 chimaerin | (RefSeq) protein FAM13A-like	--	--	--	RhoGAP domain	Rho GTPase-activating protein gacU OS=Dictyostelium discoideum OX=44689 GN=gacU PE=3 SV=1	T	Signal transduction mechanisms	protein FAM13B isoform X1 [Lingula anatina]
EVM0021969	novel_miR_696	[T]	Signal transduction mechanisms	Molecular Function: protein kinase activity (GO:0004672);; Molecular Function: ATP binding (GO:0005524);;	K04429|0.0e+00|mze:101482483|K04429 thousand and one amino acid protein kinase [EC:2.7.11.1] | (RefSeq) taok3; serine/threonine-protein kinase TAO3	MAPK signaling pathway (ko04010)	[T]	Signal transduction mechanisms	Protein kinase domain	Serine/threonine-protein kinase Tao OS=Drosophila melanogaster OX=7227 GN=Tao PE=1 SV=1	T	Signal transduction mechanisms	serine/threonine-protein kinase Tao [Cimex lectularius]
EVM0016449	novel_miR_696	--	--	Biological Process: reproduction (GO:0000003);; Biological Process: cell morphogenesis (GO:0000902);; Biological Process: cell morphogenesis involved in differentiation (GO:0000904);; Biological Process: skeletal system development (GO:0001501);; Biological Process: eye development (GO:0001654);; Biological Process: ameboidal-type cell migration (GO:0001667);; Biological Process: establishment of…	K05751|5.2e-47|ccar:109101784|K05751 abl interactor 2 | (RefSeq) abl interactor 1-like isoform X1	Regulation of actin cytoskeleton (ko04810)	[TZ]	--	Abl-interactor HHR	Myosin heavy chain IB OS=Acanthamoeba castellanii OX=5755 GN=MIB PE=1 SV=2	T	Signal transduction mechanisms	abl interactor 2-like isoform X1 [Stegodyphus dumicola]
EVM0022137	novel_miR_696	--	--	--	--	--	--	--	Putative death-receptor fusion protein (DUF2428)	--	D	Cell cycle control, cell division, chromosome partitioning	PREDICTED: thyroid adenoma-associated protein homolog isoform X1 [Branchiostoma belcheri]
EVM0014464	novel_miR_696	--	--	Molecular Function: actin binding (GO:0003779);; Biological Process: cytoskeleton organization (GO:0007010);; Molecular Function: metal ion binding (GO:0046872);;	K07520|7.4e-70|mcal:110285910|K07520 actin-binding LIM protein | (RefSeq) Ablim1; actin-binding LIM protein 1 isoform X1	Axon guidance (ko04360)	[TZ]	--	Putative adherens-junction anchoring region of AbLIM	Villidin OS=Dictyostelium discoideum OX=44689 GN=vilA PE=1 SV=2	--	--	actin-binding LIM protein 1 isoform X11 [Strongylocentrotus purpuratus]
EVM0022298	novel_miR_696	[Q]	Secondary metabolites biosynthesis, transport and catabolism	Biological Process: activation of MAPK activity (GO:0000187);; Cellular Component: lytic vacuole (GO:0000323);; Biological Process: regulation of protein phosphorylation (GO:0001932);; Biological Process: positive regulation of protein phosphorylation (GO:0001934);; Molecular Function: molecular_function (GO:0003674);; Molecular Function: binding (GO:0005488);; Molecular Function: protein binding…	K08115|0.0e+00|sdu:111229781|K08115 chondroitin sulfate proteoglycan 4 | (RefSeq) cspg4; chondroitin sulfate proteoglycan 4	--	[R]	General function prediction only	Cadherin-like	Extracellular matrix protein 3 OS=Lytechinus variegatus OX=7654 GN=ECM3 PE=1 SV=1	T	Signal transduction mechanisms	PREDICTED: LOW QUALITY PROTEIN: chondroitin sulfate proteoglycan 4-like [Branchiostoma belcheri]
EVM0006438	novel_miR_594	--	--	Molecular Function: microtubule motor activity (GO:0003777);; Molecular Function: ATP binding (GO:0005524);; Cellular Component: kinesin complex (GO:0005871);; Cellular Component: microtubule (GO:0005874);; Molecular Function: microtubule binding (GO:0008017);; Molecular Function: ATP-dependent microtubule motor activity, plus-end-directed (GO:0008574);;	K10404|0.0e+00|lco:104921425|K10404 kinesin family member 26 | (RefSeq) kif26a; kinesin-like protein KIF26A isoform X1	--	[Z]	Cytoskeleton	Kinesin motor domain	Kinesin-like protein GA13060 OS=Drosophila pseudoobscura pseudoobscura OX=46245 GN=GA13060 PE=3 SV=3	Z	Cytoskeleton	PREDICTED: kinesin-like protein KIF26A isoform X1 [Branchiostoma belcheri]
EVM0015747	novel_miR_594	--	--	Biological Process: cell activation (GO:0001775);; Cellular Component: palmitoyltransferase complex (GO:0002178);; Biological Process: immune effector process (GO:0002252);; Biological Process: cell activation involved in immune response (GO:0002263);; Biological Process: myeloid leukocyte activation (GO:0002274);; Biological Process: myeloid cell activation involved in immune response (GO:000227…	--	--	[S]	Function unknown	ORMDL family	--	S	Function unknown	ORM1-like protein 2 [Phallusia mammillata]
EVM0007808	novel_miR_594	--	--	Biological Process: regulation of alternative mRNA splicing, via spliceosome (GO:0000381);; Molecular Function: RNA binding (GO:0003723);; Cellular Component: nucleus (GO:0005634);; Cellular Component: nucleoplasm (GO:0005654);; Cellular Component: cytoplasm (GO:0005737);; Molecular Function: metal ion binding (GO:0046872);;	K14943|4.6e-181|lcf:108900947|K14943 muscleblind | (RefSeq) mbnl1; muscleblind-like protein 1 isoform X1	--	[K]	Transcription	RNA-binding, Nab2-type zinc finger	--	K	Transcription	PREDICTED: muscleblind-like protein 3 isoform X5 [Branchiostoma belcheri]
EVM0010160	novel_miR_594	--	--	Biological Process: system process (GO:0003008);; Molecular Function: molecular_function (GO:0003674);; Molecular Function: receptor binding (GO:0005102);; Molecular Function: type II transforming growth factor beta receptor binding (GO:0005114);; Molecular Function: cytokine receptor binding (GO:0005126);; Molecular Function: transforming growth factor beta receptor binding (GO:0005160);; Molecu…	K19511|4.7e-38|hai:109384722|K19511 peroxidase [EC:1.11.1.7] | (RefSeq) PXDN; peroxidasin	--	[T]	Signal transduction mechanisms	Leucine rich repeat	Muscle M-line assembly protein unc-89 OS=Caenorhabditis elegans OX=6239 GN=unc-89 PE=1 SV=3	T	Signal transduction mechanisms	leucine-rich repeats and immunoglobulin-like domains protein 3 [Centruroides sculpturatus]
EVM0020186	novel_miR_594	--	--	Biological Process: regulation of cell growth (GO:0001558);; Molecular Function: molecular_function (GO:0003674);; Molecular Function: actin binding (GO:0003779);; Molecular Function: receptor binding (GO:0005102);; Molecular Function: structural molecule activity (GO:0005198);; Molecular Function: structural constituent of cytoskeleton (GO:0005200);; Molecular Function: binding (GO:0005488);; Mo…	K06107|0.0e+00|lcf:108896211|K06107 erythrocyte membrane protein band 4.1 | (RefSeq) LOW QUALITY PROTEIN: protein 4.1-like	--	[R]	General function prediction only	4.1 protein C-terminal domain (CTD)	Protein 4.1 homolog OS=Drosophila melanogaster OX=7227 GN=cora PE=1 SV=1	S	Function unknown	PREDICTED: protein 4.1-like isoform X25 [Branchiostoma belcheri]
EVM0020560	novel_miR_594	--	--	Molecular Function: DNA binding (GO:0003677);; Cellular Component: nucleus (GO:0005634);; Biological Process: regulation of transcription, DNA-templated (GO:0006355);; Molecular Function: protein dimerization activity (GO:0046983);;	K09100|0.0e+00|lcf:108876327|K09100 single-minded | (RefSeq) sim1; single-minded homolog 1 isoform X1	--	[K]	Transcription	Single-minded protein C-terminus	Protein single-minded OS=Drosophila melanogaster OX=7227 GN=sim PE=1 SV=3	K	Transcription	single-minded homolog 2-like [Pomacea canaliculata]
EVM0016329	novel_miR_594	--	--	Molecular Function: metal ion binding (GO:0046872);;	K10742|3.9e-238|cjo:107315722|K10742 DNA replication ATP-dependent helicase Dna2 [EC:3.6.4.12] | (RefSeq) DNA replication ATP-dependent helicase/nuclease DNA2 isoform X1	DNA replication (ko03030)	[T]	Signal transduction mechanisms	RUN domain	Lateral signaling target protein 2 homolog OS=Brugia malayi OX=6279 GN=Bm1_49520 PE=3 SV=1	T	Signal transduction mechanisms	PREDICTED: RUN and FYVE domain-containing protein 2-like isoform X3 [Branchiostoma belcheri]
EVM0020083	novel_miR_594	--	--	Biological Process: skeletal system development (GO:0001501);; Molecular Function: molecular_function (GO:0003674);; Molecular Function: structural molecule activity (GO:0005198);; Molecular Function: extracellular matrix structural constituent (GO:0005201);; Molecular Function: binding (GO:0005488);; Molecular Function: glycosaminoglycan binding (GO:0005539);; Molecular Function: hyaluronic acid…	K06851|5.3e-183|lco:104932621|K06851 hyaluronan and proteoglycan link protein 2 | (RefSeq) hapln2; hyaluronan and proteoglycan link protein 2 isoform X1	--	--	--	Extracellular link domain	--	T	Signal transduction mechanisms	hyaluronan and proteoglycan link protein 1-like [Anneissia japonica]
EVM0008538	novel_miR_594	--	--	Molecular Function: molecular_function (GO:0003674);; Molecular Function: binding (GO:0005488);; Molecular Function: protein binding (GO:0005515);; Cellular Component: cellular_component (GO:0005575);; Cellular Component: intracellular (GO:0005622);; Cellular Component: cell (GO:0005623);; Cellular Component: cytoplasm (GO:0005737);; Cellular Component: cytosol (GO:0005829);; Molecular Function: …	K23291|0.0e+00|lco:104928550|K23291 iporin | (RefSeq) rusc2; iporin isoform X1	--	--	--	RUN domain	--	T	Signal transduction mechanisms	PREDICTED: uncharacterized protein LOC109468916 [Branchiostoma belcheri]
EVM0019930	novel_miR_594	--	--	Cellular Component: plasma membrane (GO:0005886);; Biological Process: integrin-mediated signaling pathway (GO:0007229);;	K17698|1.6e-11|oaa:100076091|K17698 FYN binding protein | (RefSeq) FYB1; FYN-binding protein 1 isoform X1	Yersinia infection (ko05135)	--	--	Helically-extended SH3 domain	--	--	--	FYN-binding protein-like protein [Dinothrombium tinctorium]
EVM0022803	novel_miR_594	--	--	Molecular Function: molecular_function (GO:0003674);; Molecular Function: guanyl-nucleotide exchange factor activity (GO:0005085);; Molecular Function: Ras guanyl-nucleotide exchange factor activity (GO:0005088);; Molecular Function: binding (GO:0005488);; Molecular Function: protein binding (GO:0005515);; Cellular Component: cellular_component (GO:0005575);; Cellular Component: intracellular (GO…	K08732|0.0e+00|shr:100917637|K08732 ral guanine nucleotide dissociation stimulator | (RefSeq) RALGDS; ral guanine nucleotide dissociation stimulator isoform X1	Choline metabolism in cancer (ko05231)	[T]	Signal transduction mechanisms	RasGEF domain	Ras guanine nucleotide exchange factor E OS=Dictyostelium discoideum OX=44689 GN=gefE PE=2 SV=1	T	Signal transduction mechanisms	PREDICTED: ral guanine nucleotide dissociation stimulator-like 1 isoform X5 [Branchiostoma belcheri]
EVM0009910	novel_miR_594	--	--	Cellular Component: ubiquitin ligase complex (GO:0000151);; Biological Process: system process (GO:0003008);; Biological Process: muscle system process (GO:0003012);; Molecular Function: molecular_function (GO:0003674);; Molecular Function: catalytic activity (GO:0003824);; Molecular Function: ubiquitin-protein transferase activity (GO:0004842);; Molecular Function: binding (GO:0005488);; Molecul…	K10654|2.6e-169|lcf:108881786|K10654 tripartite motif-containing protein 55 | (RefSeq) tripartite motif-containing protein 55-like	--	[O]	Posttranslational modification, protein turnover, chaperones	RING-type zinc-finger	--	O	Posttranslational modification, protein turnover, chaperones	PREDICTED: tripartite motif-containing protein 54-like isoform X3 [Branchiostoma belcheri]
EVM0011994	novel_miR_594	--	--	Cellular Component: integral component of membrane (GO:0016021);;	K08520|6.3e-169|lcf:108897109|K08520 SEC22 vesicle trafficking protein A/C | (RefSeq) sec22a; vesicle-trafficking protein SEC22a	--	[U]	Intracellular trafficking, secretion, and vesicular transport	Regulated-SNARE-like domain	--	U	Intracellular trafficking, secretion, and vesicular transport	PREDICTED: vesicle-trafficking protein SEC22a-like [Branchiostoma belcheri]
EVM0006370	novel_miR_594	--	--	Biological Process: protein polyubiquitination (GO:0000209);; Molecular Function: molecular_function (GO:0003674);; Molecular Function: catalytic activity (GO:0003824);; Molecular Function: ubiquitin-protein transferase activity (GO:0004842);; Biological Process: cellular protein modification process (GO:0006464);; Biological Process: nitrogen compound metabolic process (GO:0006807);; Biological …	K10582|8.0e-214|lco:104940600|K10582 ubiquitin-conjugating enzyme E2 Q [EC:2.3.2.23] | (RefSeq) ubiquitin-conjugating enzyme E2 Q2 isoform X1	Ubiquitin mediated proteolysis (ko04120)	[O]	Posttranslational modification, protein turnover, chaperones	Ubiquitin-conjugating enzyme	Ubiquitin-conjugating enzyme E2 25 OS=Caenorhabditis elegans OX=6239 GN=ubc-25 PE=2 SV=2	O	Posttranslational modification, protein turnover, chaperones	PREDICTED: LOW QUALITY PROTEIN: ubiquitin-conjugating enzyme E2 Q1-like [Branchiostoma belcheri]
EVM0019639	novel_miR_594	[T]	Signal transduction mechanisms	Biological Process: cell morphogenesis (GO:0000902);; Biological Process: cell morphogenesis involved in differentiation (GO:0000904);; Biological Process: response to acid chemical (GO:0001101);; Biological Process: angiogenesis (GO:0001525);; Molecular Function: amyloid-beta binding (GO:0001540);; Biological Process: regulation of cell growth (GO:0001558);; Biological Process: blood vessel deve…
EVM0001646	novel_miR_594	[T]	Signal transduction mechanisms	Molecular Function: protein serine/threonine kinase activity (GO:0004674);; Molecular Function: ATP binding (GO:0005524);;	K08867|0.0e+00|lcf:108894944|K08867 WNK lysine deficient protein kinase [EC:2.7.11.1] | (RefSeq) serine/threonine-protein kinase WNK1-like isoform X1	--	[R]	General function prediction only	Protein kinase domain	Serine/threonine-protein kinase WNK OS=Caenorhabditis elegans OX=6239 GN=wnk-1 PE=1 SV=1	T	Signal transduction mechanisms	serine/threonine-protein kinase WNK1-like isoform X1 [Pomacea canaliculata]
EVM0015109	novel_miR_594	--	--	Biological Process: mRNA splicing, via spliceosome (GO:0000398);; Molecular Function: RNA binding (GO:0003723);; Molecular Function: metal ion binding (GO:0046872);; Cellular Component: U2AF (GO:0089701);;	K24273|6.8e-181|lcf:108887937|K24273 U2 small nuclear ribonucleoprotein auxiliary factor 35 kDa subunit-related protein | (RefSeq) zrsr2; U2 small nuclear ribonucleoprotein auxiliary factor 35 kDa subunit-related protein 2	--	[A]	RNA processing and modification	Zinc finger C-x8-C-x5-C-x3-H type (and similar)	--	A	RNA processing and modification	U2 small nuclear ribonucleoprotein auxiliary factor 35 kDa subunit-related protein 2-like [Orbicella faveolata]
EVM0019993	novel_miR_594	--	--	Biological Process: spliceosomal tri-snRNP complex assembly (GO:0000244);; Biological Process: mRNA splicing, via spliceosome (GO:0000398);; Cellular Component: U4/U6 x U5 tri-snRNP complex (GO:0046540);; Cellular Component: catalytic step 2 spliceosome (GO:0071013);;	K12855|0.0e+00|mze:101474930|K12855 pre-mRNA-processing factor 6 | (RefSeq) LOW QUALITY PROTEIN: pre-mRNA-processing factor 6	Spliceosome (ko03040)	[A]	RNA processing and modification	PRP1 splicing factor, N-terminal	--	A	RNA processing and modification	PREDICTED: pre-mRNA-processing factor 6-like isoform X1 [Branchiostoma belcheri]
EVM0017939	novel_miR_594	--	--	Molecular Function: molecular_function (GO:0003674);; Molecular Function: actin binding (GO:0003779);; Molecular Function: structural molecule activity (GO:0005198);; Molecular Function: binding (GO:0005488);; Molecular Function: protein binding (GO:0005515);; Cellular Component: cellular_component (GO:0005575);; Cellular Component: intracellular (GO:0005622);; Cellular Component: cell (GO:000562…	K23918|1.2e-260|lcf:108881315|K23918 nexilin | (RefSeq) LOW QUALITY PROTEIN: nexilin-like	--	--	--	Immunoglobulin I-set domain	Muscle M-line assembly protein unc-89 OS=Caenorhabditis elegans OX=6239 GN=unc-89 PE=1 SV=3	Z	Cytoskeleton	nexilin-like [Phallusia mammillata]
EVM0013261	novel_miR_594	--	--	Biological Process: cell morphogenesis (GO:0000902);; Biological Process: cell morphogenesis involved in differentiation (GO:0000904);; Biological Process: response to acid chemical (GO:0001101);; Biological Process: cellular glucose homeostasis (GO:0001678);; Biological Process: cell activation (GO:0001775);; Molecular Function: phosphotyrosine residue binding (GO:0001784);; Biological Process: …
EVM0015526	novel_miR_594	[R]	General function prediction only	Biological Process: transition metal ion transport (GO:0000041);; Molecular Function: ferric-chelate reductase activity (GO:0000293);; Biological Process: peptide secretion (GO:0002790);; Molecular Function: molecular_function (GO:0003674);; Molecular Function: catalytic activity (GO:0003824);; Molecular Function: binding (GO:0005488);; Molecular Function: protein binding (GO:0005515);; Cellular …	K19876|2.4e-236|lco:104940315|K19876 metalloreductase STEAP4 [EC:1.16.1.-] | (RefSeq) steap4; metalloreductase STEAP4 isoform X1	--	--	--	Ferric reductase like transmembrane component	--	S	Function unknown	PREDICTED: metalloreductase STEAP3-like [Branchiostoma belcheri]
EVM0005108	novel_miR_594	--	--	Biological Process: regulation of neurotransmitter levels (GO:0001505);; Biological Process: system process (GO:0003008);; Molecular Function: molecular_function (GO:0003674);; Molecular Function: binding (GO:0005488);; Molecular Function: calcium ion binding (GO:0005509);; Cellular Component: cellular_component (GO:0005575);; Cellular Component: intracellular (GO:0005622);; Cellular Component: c…	K19949|0.0e+00|sdu:111219430|K19949 otoferlin | (RefSeq) fer-1-like protein 4	--	[M]	Cell wall/membrane/envelope biogenesis	C2 domain	Sperm vesicle fusion protein fer-1 OS=Caenorhabditis elegans OX=6239 GN=fer-1 PE=2 SV=1	M	Cell wall/membrane/envelope biogenesis	PREDICTED: otoferlin-like isoform X2 [Nicrophorus vespilloides]
EVM0023145	novel_miR_594	[X]	Mobilome: prophages, transposons	Molecular Function: molecular_function (GO:0003674);; Molecular Function: transmembrane signaling receptor activity (GO:0004888);; Molecular Function: GABA-A receptor activity (GO:0004890);; Molecular Function: extracellular ligand-gated ion channel activity (GO:0005230);; Cellular Component: cellular_component (GO:0005575);; Cellular Component: cell (GO:0005623);; Cellular Component: plasma memb…	K05190|8.7e-274|sdu:111225654|K05190 gamma-aminobutyric acid receptor subunit rho | (RefSeq) gamma-aminobutyric acid receptor subunit rho-1-like	Neuroactive ligand-receptor interaction (ko04080)	[T]	Signal transduction mechanisms	Neurotransmitter-gated ion-channel ligand binding domain	Gamma-aminobutyric acid receptor subunit beta OS=Lymnaea stagnalis OX=6523 PE=2 SV=1	T	Signal transduction mechanisms	PREDICTED: gamma-aminobutyric acid receptor subunit beta-3-like isoform X1 [Branchiostoma belcheri]
EVM0019909	novel_miR_594	[HT]	--	Molecular Function: nucleotide binding (GO:0000166);; Biological Process: urogenital system development (GO:0001655);; Biological Process: kidney development (GO:0001822);; Biological Process: epithelial cell development (GO:0002064);; Molecular Function: molecular_function (GO:0003674);; Molecular Function: catalytic activity (GO:0003824);; Molecular Function: protein kinase activity (GO:0004672…	K08869|0.0e+00|lco:104927206|K08869 aarF domain-containing kinase | (RefSeq) coq8b; atypical kinase COQ8B, mitochondrial	--	[R]	General function prediction only	ABC1 family	Atypical kinase coq-8, mitochondrial OS=Caenorhabditis elegans OX=6239 GN=coq-8 PE=3 SV=2	Z	Cytoskeleton	atypical kinase COQ8B, mitochondrial-like [Pomacea canaliculata]
EVM0021926	novel_miR_594	--	--	--	K21842|0.0e+00|lcf:108882440|K21842 protein EFR3 | (RefSeq) efr3a; protein EFR3 homolog A isoform X1	--	[R]	General function prediction only	--	Protein EFR3 homolog cmp44E OS=Drosophila melanogaster OX=7227 GN=stmA PE=2 SV=3	--	--	PREDICTED: protein EFR3 homolog B-like isoform X2 [Branchiostoma belcheri]
EVM0020892	novel_miR_594	--	--	Cellular Component: nuclear chromosome (GO:0000228);; Cellular Component: chromatin (GO:0000785);; Cellular Component: nuclear chromatin (GO:0000790);; Cellular Component: heterochromatin (GO:0000792);; Molecular Function: molecular_function (GO:0003674);; Molecular Function: catalytic activity (GO:0003824);; Molecular Function: protein binding (GO:0005515);; Cellular Component: cellular_componen…	K11429|2.6e-116|sdu:111217719|K11429 [histone H4]-N-methyl-L-lysine20 N-methyltransferase [EC:2.1.1.362] | (RefSeq) histone-lysine N-methyltransferase KMT5B-B-like	Lysine degradation (ko00310)	[B]	Chromatin structure and dynamics	SET domain	Histone-lysine N-methyltransferase Suv4-20 OS=Drosophila melanogaster OX=7227 GN=Hmt4-20 PE=1 SV=1	B	Chromatin structure and dynamics	histone-lysine N-methyltransferase KMT5B-like [Asterias rubens]
EVM0017804	novel_miR_594	--	--	Biological Process: reproduction (GO:0000003);; Cellular Component: nuclear chromosome (GO:0000228);; Cellular Component: chromatin (GO:0000785);; Cellular Component: nuclear chromatin (GO:0000790);; Molecular Function: transcription regulatory region sequence-specific DNA binding (GO:0000976);; Molecular Function: RNA polymerase II regulatory region sequence-specific DNA binding (GO:0000977);; M…	K22532|1.5e-120|sdu:111223782|K22532 postacrosomal sheath WW domain-binding protein | (RefSeq) WW domain-binding protein 2-like	--	[T]	Signal transduction mechanisms	GRAM domain	--	T	Signal transduction mechanisms	PREDICTED: WW domain-binding protein 2-like isoform X1 [Branchiostoma belcheri]
EVM0018560	novel_miR_594	--	--	Molecular Function: RNA polymerase II transcription factor activity, sequence-specific DNA binding (GO:0000981);; Molecular Function: transcription factor activity, RNA polymerase II core promoter proximal region sequence-specific binding (GO:0000982);; Molecular Function: transcriptional activator activity, RNA polymerase II core promoter proximal region sequence-specific binding (GO:0001077);; …	--	--	[R]	General function prediction only	Zinc finger, C2H2 type	--	S	Function unknown	uncharacterized protein LOC100890930 [Strongylocentrotus purpuratus]
EVM0008504	novel_miR_594	--	--	Molecular Function: phosphatidylinositol phospholipase C activity (GO:0004435);; Molecular Function: calcium ion binding (GO:0005509);; Biological Process: lipid catabolic process (GO:0016042);; Biological Process: regulation of synaptic transmission, GABAergic (GO:0032228);; Biological Process: intracellular signal transduction (GO:0035556);; Molecular Function: GABA receptor binding (GO:0050811…	K15370|0.0e+00|lcf:108899518|K15370 inactive phospholipase C-like protein 2 | (RefSeq) inactive phospholipase C-like protein 2 isoform X1	--	[T]	Signal transduction mechanisms	Phosphatidylinositol-specific phospholipase C, X domain	1-phosphatidylinositol 4,5-bisphosphate phosphodiesterase classes I and II OS=Drosophila melanogaster OX=7227 GN=Plc21C PE=2 SV=3	I	Lipid transport and metabolism	inactive phospholipase C-like protein 2 isoform X2 [Acanthaster planci]
EVM0010812	novel_miR_594	--	--	--	K19387|7.7e-136|lcf:108901172|K19387 polymerase I and transcript release factor | (RefSeq) polymerase I and transcript release factor-like	--	--	--	PTRF/SDPR family	--	--	--	--
EVM0023560	novel_miR_594	--	--	--	--	--	[R]	General function prediction only	C2H2-type zinc finger	--	--	--	--
EVM0011873	novel_miR_594	[J]	Translation, ribosomal structure and biogenesis	Molecular Function: RNA binding (GO:0003723);;	K14411|1.0e-225|lcf:108878256|K14411 RNA-binding protein Musashi | (RefSeq) msi1; RNA-binding protein Musashi homolog 1 isoform X1	mRNA surveillance pathway (ko03015)	[A]	RNA processing and modification	RNA recognition motif. (a.k.a. RRM, RBD, or RNP domain)	RNA-binding protein Musashi homolog Rbp6 OS=Drosophila melanogaster OX=7227 GN=Rbp6 PE=2 SV=3	A	RNA processing and modification	PREDICTED: RNA-binding protein Musashi homolog 2-like isoform X13 [Branchiostoma belcheri]
EVM0012812	novel_miR_594	[X]	Mobilome: prophages, transposons	Biological Process: microtubule cytoskeleton organization (GO:0000226);; Biological Process: cell morphogenesis (GO:0000902);; Biological Process: cell morphogenesis involved in differentiation (GO:0000904);; Biological Process: neuron migration (GO:0001764);; Biological Process: regulation of protein phosphorylation (GO:0001932);; Biological Process: positive regulation of protein phosphorylatio…	K06759|0.0e+00|sdu:111229597|K06759 contactin 1 | (RefSeq) contactin-1a-like	Cell adhesion molecules (ko04514)	[T]	Signal transduction mechanisms	Immunoglobulin domain	Contactin OS=Drosophila melanogaster OX=7227 GN=Cont PE=1 SV=2	T	Signal transduction mechanisms	PREDICTED: contactin-like [Priapulus caudatus]
EVM0022976	novel_miR_594	--	--	Cellular Component: ubiquitin ligase complex (GO:0000151);; Biological Process: protein polyubiquitination (GO:0000209);; Molecular Function: molecular_function (GO:0003674);; Molecular Function: catalytic activity (GO:0003824);; Molecular Function: ubiquitin-protein transferase activity (GO:0004842);; Cellular Component: cellular_component (GO:0005575);; Cellular Component: intracellular (GO:000…	K10596|0.0e+00|lco:104936480|K10596 ubiquitin conjugation factor E4 A [EC:2.3.2.27] | (RefSeq) ube4a; ubiquitin conjugation factor E4 A isoform X1	Ubiquitin mediated proteolysis (ko04120)	[O]	Posttranslational modification, protein turnover, chaperones	Ubiquitin elongating factor core	Ubiquitin conjugation factor E4 ufd-2 OS=Caenorhabditis elegans OX=6239 GN=ufd-2 PE=1 SV=2	O	Posttranslational modification, protein turnover, chaperones	ubiquitin conjugation factor E4 A isoform X1 [Crassostrea gigas]
EVM0013476	novel_miR_594	--	--	Molecular Function: molecular_function (GO:0003674);; Molecular Function: transporter activity (GO:0005215);; Molecular Function: binding (GO:0005488);; Cellular Component: cellular_component (GO:0005575);; Cellular Component: cell (GO:0005623);; Biological Process: transport (GO:0006810);; Biological Process: ion transport (GO:0006811);; Biological Process: anion transport (GO:0006820);; Biologi…	K13649|4.5e-153|sdu:111238041|K13649 folate receptor | (RefSeq) riboflavin-binding protein-like	Endocytosis (ko04144)	--	--	Folate receptor family	--	S	Function unknown	riboflavin-binding protein-like [Stylophora pistillata]
EVM0007059	novel_miR_594	[M]	Cell wall/membrane/envelope biogenesis	Molecular Function: fibroblast growth factor-activated receptor activity (GO:0005007);; Molecular Function: ATP binding (GO:0005524);; Biological Process: positive regulation of cell proliferation (GO:0008284);; Cellular Component: integral component of membrane (GO:0016021);;	K05095|0.0e+00|sdu:111234275|K05095 fibroblast growth factor receptor 4 [EC:2.7.10.1] | (RefSeq) fibroblast growth factor receptor 4-like	Regulation of actin cytoskeleton (ko04810)	[T]	Signal transduction mechanisms	Protein tyrosine and serine/threonine kinase	Fibroblast growth factor receptor OS=Halocynthia roretzi OX=7729 GN=FGFR PE=2 SV=1	T	Signal transduction mechanisms	PREDICTED: fibroblast growth factor receptor 2-like isoform X6 [Branchiostoma belcheri]
EVM0005552	novel_miR_594	[S]	Function unknown	Molecular Function: protein binding (GO:0005515);;	K15837|4.9e-06|eee:113591942|K15837 G-protein signaling modulator 2 | (RefSeq) G-protein-signaling modulator 2-like isoform X1	--	--	--	Tetratricopeptide repeat	--	T	Signal transduction mechanisms	PREDICTED: tetratricopeptide repeat protein 28-like [Branchiostoma belcheri]
EVM0014329	novel_miR_594	--	--	Biological Process: chromatin silencing at rDNA (GO:0000183);; Molecular Function: transcription regulatory region sequence-specific DNA binding (GO:0000976);; Molecular Function: RNA polymerase II transcription factor activity, sequence-specific DNA binding (GO:0000981);; Molecular Function: core promoter proximal region sequence-specific DNA binding (GO:0000987);; Molecular Function: RNA polyme…	K09273|0.0e+00|lco:104926048|K09273 upstream-binding transcription factor | (RefSeq) ubtf; nucleolar transcription factor 1 isoform X2	--	[R]	General function prediction only	HMG (high mobility group) box	--	K	Transcription	PREDICTED: nucleolar transcription factor 1-like [Branchiostoma belcheri]
EVM0003034	novel_miR_594	--	--	Molecular Function: protein binding (GO:0005515);; Cellular Component: nuclear outer membrane (GO:0005640);; Cellular Component: cytoplasm (GO:0005737);; Biological Process: nuclear migration (GO:0007097);; Cellular Component: integral component of membrane (GO:0016021);; Cellular Component: LINC complex (GO:0034993);; Molecular Function: actin filament binding (GO:0051015);; Biological Process: …	K19326|0.0e+00|lco:104934071|K19326 nesprin-1 | (RefSeq) syne1; nesprin-1 isoform X1	--	[Z]	Cytoskeleton	Spectrin repeat	Nuclear anchorage protein 1 OS=Caenorhabditis elegans OX=6239 GN=anc-1 PE=1 SV=3	Z	Cytoskeleton	Nesprin-1 [Mizuhopecten yessoensis]
EVM0005416	novel_miR_594	--	--	Molecular Function: RNA binding (GO:0003723);; Cellular Component: cytosol (GO:0005829);; Biological Process: insulin receptor signaling pathway (GO:0008286);; Cellular Component: membrane (GO:0016020);; Molecular Function: SH3 domain binding (GO:0017124);;	K20478|1.7e-16|cfo:105248214|K20478 golgin subfamily B member 1 | (RefSeq) LOW QUALITY PROTEIN: uncharacterized protein LOC105248214	--	[R]	General function prediction only	WD domain, G-beta repeat	--	S	Function unknown	PREDICTED: LOW QUALITY PROTEIN: zinc finger protein 106-like [Branchiostoma belcheri]
EVM0009721	novel_miR_594	--	--	Cellular Component: proteasome complex (GO:0000502);; Cellular Component: cellular_component (GO:0005575);; Cellular Component: intracellular (GO:0005622);; Cellular Component: cell (GO:0005623);; Cellular Component: nucleus (GO:0005634);; Cellular Component: cytoplasm (GO:0005737);; Cellular Component: endosome (GO:0005768);; Cellular Component: early endosome (GO:0005769);; Cellular Component: …	K11886|0.0e+00|lcf:108896425|K11886 proteasome component ECM29 | (RefSeq) kiaa0368; proteasome-associated protein ECM29 homolog	--	[S]	Function unknown	Proteasome stabiliser	Proteasome-associated protein ECM29 homolog OS=Drosophila melanogaster OX=7227 GN=CG8858 PE=1 SV=1	J	Translation, ribosomal structure and biogenesis	PREDICTED: proteasome-associated protein ECM29 homolog [Branchiostoma belcheri]
EVM0003166	novel_miR_594	--	--	Biological Process: negative regulation of transcription from RNA polymerase II promoter (GO:0000122);; Biological Process: regulation of cytokine production (GO:0001817);; Biological Process: negative regulation of cytokine production (GO:0001818);; Biological Process: organ or tissue specific immune response (GO:0002251);; Biological Process: immune system process (GO:0002376);; Biological Proc…	K11860|0.0e+00|sdu:111222612|K11860 OTU domain-containing protein 7 [EC:3.4.19.12] | (RefSeq) otud7b; OTU domain-containing protein 7B isoform X1	--	[T]	Signal transduction mechanisms	OTU-like cysteine protease	Ubiquitin thioesterase trabid OS=Drosophila melanogaster OX=7227 GN=trbd PE=1 SV=1	T	Signal transduction mechanisms	PREDICTED: OTU domain-containing protein 7B-like [Branchiostoma belcheri]
EVM0008386	novel_miR_594	--	--	Molecular Function: motor activity (GO:0003774);; Molecular Function: ATP binding (GO:0005524);; Cellular Component: myosin complex (GO:0016459);; Molecular Function: actin filament binding (GO:0051015);;	K24220|0.0e+00|lco:104919481|K24220 myosin heavy chain 1/2/3/4/8/13/7B/15 | (RefSeq) myosin heavy chain, fast skeletal muscle	--	[Z]	Cytoskeleton	Myosin head (motor domain)	Myosin heavy chain, striated muscle OS=Argopecten irradians OX=31199 PE=1 SV=1	Z	Cytoskeleton	unnamed protein product [Oikopleura dioica]
EVM0020508	novel_miR_594	--	--	Molecular Function: nucleic acid binding (GO:0003676);;	--	--	[R]	General function prediction only	Zinc finger, C2H2 type	--	S	Function unknown	--
EVM0023952	novel_miR_594	[F]	Nucleotide transport and metabolism	Molecular Function: NAD+ kinase activity (GO:0003951);; Biological Process: NADP biosynthetic process (GO:0006741);; Biological Process: NAD metabolic process (GO:0019674);;	K00858|1.7e-239|sdu:111237031|K00858 NAD+ kinase [EC:2.7.1.23] | (RefSeq) nadk; NAD kinase isoform X1	Nicotinate and nicotinamide metabolism (ko00760)	[G]	Carbohydrate transport and metabolism	ATP-NAD kinase	--	G	Carbohydrate transport and metabolism	NAD kinase-like isoform X4 [Eurytemora affinis]
EVM0008954	novel_miR_594	--	--	Molecular Function: RNA polymerase II core promoter proximal region sequence-specific DNA binding (GO:0000978);; Molecular Function: nucleic acid binding (GO:0003676);; Molecular Function: transcription factor activity, sequence-specific DNA binding (GO:0003700);; Molecular Function: protein binding (GO:0005515);; Cellular Component: nucleus (GO:0005634);; Biological Process: regulation of transc…	K10518|1.6e-282|lco:104936988|K10518 zinc finger and BTB domain-containing protein 47 | (RefSeq) zbtb47; zinc finger and BTB domain-containing protein 47	--	[R]	General function prediction only	Zinc finger, C2H2 type	Kelch-like protein diablo OS=Aedes aegypti OX=7159 GN=dbo PE=3 SV=1	T	Signal transduction mechanisms	kelch-like protein 2 [Ciona intestinalis]
EVM0009867	novel_miR_594	[ET]	--	Molecular Function: molecular_function (GO:0003674);; Molecular Function: transmembrane signaling receptor activity (GO:0004888);; Molecular Function: ionotropic glutamate receptor activity (GO:0004970);; Molecular Function: AMPA glutamate receptor activity (GO:0004971);; Molecular Function: transporter activity (GO:0005215);; Molecular Function: ion channel activity (GO:0005216);; Molecular Func…	K05198|0.0e+00|lco:104928602|K05198 glutamate receptor 2 | (RefSeq) gria2; glutamate receptor 2 isoform X1	Neuroactive ligand-receptor interaction (ko04080)	[PET]	--	Receptor family ligand binding region	Glutamate receptor OS=Lymnaea stagnalis OX=6523 PE=2 SV=1	P	Inorganic ion transport and metabolism	PREDICTED: glutamate receptor 4-like [Branchiostoma belcheri]
EVM0009898	novel_miR_594	--	--	Cellular Component: cytoplasm (GO:0005737);; Biological Process: apoptotic process (GO:0006915);; Biological Process: regulation of apoptotic process (GO:0042981);; Molecular Function: cysteine-type endopeptidase activity involved in apoptotic process (GO:0097153);;	K04399|4.9e-160|lcf:108882570|K04399 caspase 9 [EC:3.4.22.62] | (RefSeq) casp9; caspase-9	Herpes simplex virus 1 infection (ko05168)	[D]	Cell cycle control, cell division, chromosome partitioning	Caspase domain	Caspase-1 OS=Drosophila melanogaster OX=7227 GN=Dcp-1 PE=1 SV=1	D	Cell cycle control, cell division, chromosome partitioning	PREDICTED: caspase-3-like [Branchiostoma belcheri]
EVM0000399	novel_miR_594	--	--	Biological Process: response to stress (GO:0006950);; Biological Process: biological_process (GO:0008150);; Biological Process: cellular process (GO:0009987);; Biological Process: cellular response to stress (GO:0033554);; Biological Process: response to endoplasmic reticulum stress (GO:0034976);; Biological Process: response to stimulus (GO:0050896);; Biological Process: cellular response to sti…	--	--	[S]	Function unknown	Chromosome segregation during meiosis	--	S	Function unknown	PREDICTED: protein FAM214A-like [Branchiostoma belcheri]
EVM0008376	novel_miR_594	--	--	Biological Process: reproduction (GO:0000003);; Biological Process: RNA splicing, via transesterification reactions (GO:0000375);; Biological Process: regulation of alternative mRNA splicing, via spliceosome (GO:0000381);; Molecular Function: transcription regulatory region sequence-specific DNA binding (GO:0000976);; Molecular Function: RNA polymerase II regulatory region sequence-specific DNA b…	K13210|0.0e+00|sdu:111227106|K13210 far upstream element-binding protein | (RefSeq) far upstream element-binding protein 2-like isoform X1	--	[A]	RNA processing and modification	KH domain	Heterogeneous nuclear ribonucleoprotein K homolog OS=Caenorhabditis elegans OX=6239 GN=hrpk-1 PE=1 SV=1	A	RNA processing and modification	far upstream element-binding protein 1-like isoform X2 [Limulus polyphemus]
EVM0022524	novel_miR_594	--	--	Biological Process: regulation of cytokine production (GO:0001817);; Biological Process: negative regulation of cytokine production (GO:0001818);; Biological Process: response to molecule of bacterial origin (GO:0002237);; Biological Process: regulation of immune system process (GO:0002682);; Biological Process: negative regulation of immune system process (GO:0002683);; Biological Process: regul…	K09256|1.8e-154|lco:109141480|K09256 NF-kappa-B inhibitor-like protein 1 | (RefSeq) nfkbil1; NF-kappa-B inhibitor-like protein 1	--	--	--	Ankyrin repeats (many copies)	--	K	Transcription	PREDICTED: NF-kappa-B inhibitor-like protein 1 [Branchiostoma belcheri]
EVM0010405	novel_miR_594	[X]	Mobilome: prophages, transposons	Biological Process: complement activation, lectin pathway (GO:0001867);; Molecular Function: antigen binding (GO:0003823);; Molecular Function: receptor binding (GO:0005102);; Molecular Function: protein binding (GO:0005515);; Cellular Component: extracellular space (GO:0005615);; Molecular Function: carbohydrate derivative binding (GO:0097367);;	K08132|0.0e+00|lcf:108882252|K08132 collagen type XII alpha | (RefSeq) collagen alpha-1(XII) chain-like isoform X1	--	[W]	Extracellular structures	Fibronectin type III domain	Transmembrane matrix receptor MUP-4 OS=Caenorhabditis elegans OX=6239 GN=mup-4 PE=1 SV=4	W	Extracellular structures	PREDICTED: uncharacterized protein LOC109474384 [Branchiostoma belcheri]
EVM0000710	novel_miR_594	--	--	--	K02741|2.2e-18|cmy:102942434|K02741 20S proteasome subunit beta 9 [EC:3.4.25.1] | (RefSeq) proteasome subunit beta type-9-like	Proteasome (ko03050)	[S]	Function unknown	Protein of unknown function (DUF3808)	Uncharacterized protein C32D5.6 OS=Caenorhabditis elegans OX=6239 GN=C32D5.6 PE=4 SV=1	S	Function unknown	tetratricopeptide repeat protein 39B isoform X2 [Lingula anatina]
EVM0005139	novel_miR_594	--	--	Cellular Component: Golgi trans cisterna (GO:0000138);; Molecular Function: molecular_function (GO:0003674);; Molecular Function: GTPase activator activity (GO:0005096);; Molecular Function: binding (GO:0005488);; Molecular Function: protein binding (GO:0005515);; Cellular Component: cellular_component (GO:0005575);; Cellular Component: intracellular (GO:0005622);; Cellular Component: cell (GO:00…	K21847|0.0e+00|lco:104937903|K21847 small G protein signaling modulator 1 | (RefSeq) sgsm1; small G protein signaling modulator 1	--	[R]	General function prediction only	RUN domain	--	E	Amino acid transport and metabolism	PREDICTED: small G protein signaling modulator 2-like isoform X4 [Branchiostoma belcheri]
EVM0015036	novel_miR_594	--	--	Cellular Component: cytoskeleton (GO:0005856);; Biological Process: signal transduction (GO:0007165);;	K00948|3.6e-39|mna:107539213|K00948 ribose-phosphate pyrophosphokinase [EC:2.7.6.1] | (RefSeq) PRPS2; ribose-phosphate pyrophosphokinase 2	Biosynthesis of amino acids (ko01230)	[R]	General function prediction only	FERM central domain	--	S	Function unknown	FERM and PDZ domain-containing protein 4-like isoform X2 [Centruroides sculpturatus]
EVM0003186	novel_miR_594	[W]	Extracellular structures	Molecular Function: protein kinase activity (GO:0004672);; Molecular Function: ATP binding (GO:0005524);;	K08840|0.0e+00|lcf:108874903|K08840 TRAF2 and NCK interacting kinase [EC:2.7.11.1] | (RefSeq) tnik; LOW QUALITY PROTEIN: TRAF2 and NCK-interacting protein kinase	--	[T]	Signal transduction mechanisms	Protein kinase domain	Serine/threonine-protein kinase mig-15 OS=Caenorhabditis elegans OX=6239 GN=mig-15 PE=2 SV=3	T	Signal transduction mechanisms	PREDICTED: mitogen-activated protein kinase kinase kinase kinase 4-like isoform X5 [Branchiostoma belcheri]
EVM0003387	novel_miR_594	--	--	Molecular Function: phosphatidylserine binding (GO:0001786);; Molecular Function: molecular_function (GO:0003674);; Molecular Function: receptor binding (GO:0005102);; Molecular Function: integrin binding (GO:0005178);; Molecular Function: binding (GO:0005488);; Molecular Function: calcium ion binding (GO:0005509);; Molecular Function: protein binding (GO:0005515);; Molecular Function: phospholip…	K17253|1.7e-269|lco:104930529|K17253 lactadherin | (RefSeq) EGF-like repeat and discoidin I-like domain-containing protein 3 isoform X1	--	--	--	F5/8 type C domain	Neurexin-4 OS=Drosophila melanogaster OX=7227 GN=Nrx-IV PE=1 SV=2	T	Signal transduction mechanisms	uncharacterized protein LOC100179046 isoform X2 [Ciona intestinalis]
EVM0003474	novel_miR_594	[P]	Inorganic ion transport and metabolism	Cellular Component: integral component of membrane (GO:0016021);; Biological Process: transmembrane transport (GO:0055085);;	K13749|1.9e-299|lco:104929621|K13749 solute carrier family 24 (sodium/potassium/calcium exchanger), member 1 | (RefSeq) sodium/potassium/calcium exchanger 1 isoform X1	Phototransduction (ko04744)	[PT]	--	Sodium/calcium exchanger protein	Sodium/potassium/calcium exchanger Nckx30C OS=Drosophila melanogaster OX=7227 GN=Nckx30C PE=2 SV=4	--	--	Hypothetical predicted protein [Cloeon dipterum]
EVM0000721	novel_miR_594	--	--	--	--	--	--	--	WTX protein	--	--	--	--
EVM0012710	novel_miR_594	--	--	--	--	--	--	--	MyoD family inhibitor	--	--	--	--
EVM0009117	novel_miR_594	[O]	Posttranslational modification, protein turnover, chaperones	Cellular Component: integral component of membrane (GO:0016021);;	K06503|5.4e-297|lcf:108885109|K06503 transferrin receptor | (RefSeq) transferrin receptor protein 1-like	Ferroptosis (ko04216)	[OPR]	--	Peptidase family M28	--	--	--	PREDICTED: N-acetylated-alpha-linked acidic dipeptidase 2-like isoform X3 [Branchiostoma belcheri]
EVM0022858	novel_miR_594	--	--	Biological Process: cell morphogenesis (GO:0000902);; Biological Process: cell morphogenesis involved in differentiation (GO:0000904);; Biological Process: regulation of cell growth (GO:0001558);; Biological Process: neural crest cell migration (GO:0001755);; Biological Process: neuron migration (GO:0001764);; Biological Process: regulation of protein phosphorylation (GO:0001932);; Biological Pro…	K06842|6.9e-248|pcw:110197436|K06842 semaphorin 6 | (RefSeq) SEMA6B; semaphorin-6B	Axon guidance (ko04360)	[T]	Signal transduction mechanisms	Sema domain	Semaphorin-1A OS=Drosophila melanogaster OX=7227 GN=Sema1a PE=1 SV=3	T	Signal transduction mechanisms	PREDICTED: semaphorin-1A-like isoform X5 [Branchiostoma belcheri]
EVM0010000	novel_miR_594	[M]	Cell wall/membrane/envelope biogenesis	Cellular Component: lytic vacuole (GO:0000323);; Biological Process: in utero embryonic development (GO:0001701);; Biological Process: tissue homeostasis (GO:0001894);; Molecular Function: molecular_function (GO:0003674);; Molecular Function: transporter activity (GO:0005215);; Molecular Function: binding (GO:0005488);; Molecular Function: calcium ion binding (GO:0005509);; Molecular Function: pr…	K14616|0.0e+00|lcf:108898775|K14616 cubilin | (RefSeq) LOW QUALITY PROTEIN: cubilin-like	--	[H]	Coenzyme transport and metabolism	CUB domain	Cubilin homolog OS=Drosophila melanogaster OX=7227 GN=Cubn PE=2 SV=3	T	Signal transduction mechanisms	PREDICTED: cubilin-like, partial [Branchiostoma belcheri]
EVM0020771	novel_miR_594	--	--	Cellular Component: nucleus (GO:0005634);;	K22610|0.0e+00|lcf:108875204|K22610 lysine-specific demethylase 9 [EC:1.14.11.-] | (RefSeq) round spermatid basic protein 1-like isoform X1	--	[S]	Function unknown	--	Lysine-specific demethylase 9 OS=Caenorhabditis elegans OX=6239 GN=dpy-21 PE=1 SV=1	S	Function unknown	PREDICTED: round spermatid basic protein 1-like protein [Branchiostoma belcheri]
EVM0015321	novel_miR_594	--	--	Molecular Function: mannosyl-oligosaccharide 1,2-alpha-mannosidase activity (GO:0004571);; Molecular Function: calcium ion binding (GO:0005509);; Biological Process: metabolic process (GO:0008152);; Cellular Component: integral component of membrane (GO:0016021);;	K23741|0.0e+00|sdu:111226918|K23741 endoplasmic reticulum Man9GlcNAc2 1,2-alpha-mannosidase [EC:3.2.1.209] | (RefSeq) man1b1; endoplasmic reticulum mannosyl-oligosaccharide 1,2-alpha-mannosidase	Protein processing in endoplasmic reticulum (ko04141)	[G]	Carbohydrate transport and metabolism	Glycosyl hydrolase family 47	Mannosyl-oligosaccharide alpha-1,2-mannosidase IA OS=Spodoptera frugiperda OX=7108 PE=1 SV=1	G	Carbohydrate transport and metabolism	endoplasmic reticulum mannosyl-oligosaccharide 1,2-alpha-mannosidase-like [Lingula anatina]
EVM0020898	novel_miR_594	--	--	Biological Process: eye development (GO:0001654);; Biological Process: compound eye morphogenesis (GO:0001745);; Biological Process: compound eye photoreceptor cell differentiation (GO:0001751);; Biological Process: eye photoreceptor cell differentiation (GO:0001754);; Molecular Function: molecular_function (GO:0003674);; Molecular Function: guanyl-nucleotide exchange factor activity (GO:0005085)…	K05727|0.0e+00|lco:104935857|K05727 dedicator of cytokinesis protein 3 | (RefSeq) dedicator of cytokinesis protein 3 isoform X1	--	[T]	Signal transduction mechanisms	Dock homology region 2	--	T	Signal transduction mechanisms	PREDICTED: dedicator of cytokinesis protein 3-like isoform X1 [Branchiostoma belcheri]
EVM0019839	novel_miR_594	--	--	--	K09228|4.3e-15|mze:101475030|K09228 KRAB domain-containing zinc finger protein | (RefSeq) endothelial zinc finger protein induced by tumor necrosis factor alpha isoform X1	Herpes simplex virus 1 infection (ko05168)	--	--	--	--	--	--	--
EVM0015571	novel_miR_594	--	--	Molecular Function: structural molecule activity (GO:0005198);; Cellular Component: intermediate filament (GO:0005882);;	K07604|1.0e-153|lco:104938916|K07604 type I keratin, acidic | (RefSeq) keratin, type I cytoskeletal 13	--	--	--	Intermediate filament protein	Non-neuronal cytoplasmic intermediate filament protein OS=Branchiostoma lanceolatum OX=7740 PE=2 SV=1	S	Function unknown	Keratin, type I cytoskeletal 13 [Trichinella sp. T9]
EVM0002953	novel_miR_594	--	--	Molecular Function: phospholipid transporter activity (GO:0005548);; Molecular Function: transferase activity (GO:0016740);; Molecular Function: metal ion binding (GO:0046872);;	K24069|0.0e+00|lcf:108878137|K24069 membrane-associated phosphatidylinositol transfer protein | (RefSeq) membrane-associated phosphatidylinositol transfer protein 2-like isoform X1	--	[IT]	--	Phosphatidylinositol transfer protein	Protein retinal degeneration B OS=Drosophila melanogaster OX=7227 GN=rdgB PE=1 SV=2	--	--	Eka-PI transferase 1 protein [Euperipatoides kanangrensis]
EVM0020760	novel_miR_594	--	--	Biological Process: reproduction (GO:0000003);; Biological Process: negative regulation of transcription from RNA polymerase II promoter (GO:0000122);; Biological Process: cell morphogenesis (GO:0000902);; Biological Process: cell morphogenesis involved in differentiation (GO:0000904);; Molecular Function: transcription regulatory region sequence-specific DNA binding (GO:0000976);; Molecular Func…	K11256|0.0e+00|lco:104939176|K11256 nuclear receptor coactivator 3 [EC:2.3.1.48] | (RefSeq) nuclear receptor coactivator 3 isoform X1	--	[K]	Transcription	Unstructured region on nuclear receptor coactivator protein	--	K	Transcription	hypothetical protein CAPTEDRAFT_92183 [Capitella teleta]
EVM0015060	novel_miR_594	--	--	Biological Process: reproduction (GO:0000003);; Biological Process: negative regulation of transcription from RNA polymerase II promoter (GO:0000122);; Biological Process: cell morphogenesis (GO:0000902);; Biological Process: cell morphogenesis involved in differentiation (GO:0000904);; Molecular Function: transcription regulatory region sequence-specific DNA binding (GO:0000976);; Molecular Func…	K11255|0.0e+00|lco:104921439|K11255 nuclear receptor coactivator 2 | (RefSeq) ncoa2; nuclear receptor coactivator 2 isoform X1	--	[K]	Transcription	PAS domain	--	K	Transcription	PREDICTED: nuclear receptor coactivator 2-like [Branchiostoma belcheri]
EVM0009486	novel_miR_594	--	--	Molecular Function: actin binding (GO:0003779);; Molecular Function: calcium ion binding (GO:0005509);; Cellular Component: cytoskeleton (GO:0005856);; Molecular Function: microtubule binding (GO:0008017);; Cellular Component: integral component of membrane (GO:0016021);; Biological Process: intermediate filament cytoskeleton organization (GO:0045104);;	K10381|0.0e+00|tru:101065617|K10381 desmoplakin | (RefSeq) LOW QUALITY PROTEIN: desmoplakin-like	--	[Z]	Cytoskeleton	Plectin repeat	--	Z	Cytoskeleton	PREDICTED: uncharacterized protein LOC106064970 isoform X10 [Biomphalaria glabrata]
EVM0023751	novel_miR_594	--	--	Biological Process: phospholipid biosynthetic process (GO:0008654);; Cellular Component: integral component of membrane (GO:0016021);; Molecular Function: phosphotransferase activity, for other substituted phosphate groups (GO:0016780);;	K00994|6.6e-208|lcf:108890214|K00994 diacylglycerol cholinephosphotransferase [EC:2.7.8.2] | (RefSeq) chpt1; cholinephosphotransferase 1	Ether lipid metabolism (ko00565)	[I]	Lipid transport and metabolism	CDP-alcohol phosphatidyltransferase	Uncharacterized CDP-alcohol phosphatidyltransferase class-I family protein 2 OS=Dictyostelium discoideum OX=44689 GN=captB PE=3 SV=1	I	Lipid transport and metabolism	cholinephosphotransferase 1-like isoform X1 [Limulus polyphemus]
EVM0016173	novel_miR_594	[T]	Signal transduction mechanisms	Molecular Function: protein serine/threonine kinase activity (GO:0004674);; Molecular Function: transforming growth factor beta receptor activity, type I (GO:0005025);; Molecular Function: ATP binding (GO:0005524);; Cellular Component: plasma membrane (GO:0005886);; Biological Process: protein phosphorylation (GO:0006468);; Biological Process: BMP signaling pathway (GO:0030509);; Cellular Compone…	K04675|0.0e+00|lco:104920073|K04675 activin receptor type-1 [EC:2.7.11.30] | (RefSeq) acvr1; activin receptor type-1 isoform X2	TGF-beta signaling pathway (ko04350)	[T]	Signal transduction mechanisms	Protein tyrosine and serine/threonine kinase	Serine/threonine-protein kinase sma-6 OS=Caenorhabditis elegans OX=6239 GN=sma-6 PE=1 SV=1	T	Signal transduction mechanisms	PREDICTED: activin receptor type-1-like [Branchiostoma belcheri]
EVM0023825	novel_miR_594	--	--	Molecular Function: protein phosphatase binding (GO:0019903);; Biological Process: regulation of phosphoprotein phosphatase activity (GO:0043666);;	K15501|0.0e+00|lcf:108884599|K15501 serine/threonine-protein phosphatase 6 regulatory subunit 3 | (RefSeq) ppp6r3; serine/threonine-protein phosphatase 6 regulatory subunit 3 isoform X1	--	[D]	Cell cycle control, cell division, chromosome partitioning	SIT4 phosphatase-associated protein	--	D	Cell cycle control, cell division, chromosome partitioning	PREDICTED: serine/threonine-protein phosphatase 6 regulatory subunit 3-like isoform X13 [Branchiostoma belcheri]
EVM0016089	novel_miR_594	--	--	Molecular Function: calcium-dependent phospholipid binding (GO:0005544);; Cellular Component: plasma membrane (GO:0005886);; Biological Process: cellular response to calcium ion (GO:0071277);;	K20493|7.8e-189|amj:102562767|K20493 leucine-rich repeat-containing protein 16 | (RefSeq) CARMIL3, CPNE6; copine-6	--	[T]	Signal transduction mechanisms	Copine	Copine-A OS=Dictyostelium discoideum OX=44689 GN=cpnA PE=2 SV=1	T	Signal transduction mechanisms	PREDICTED: copine-4-like isoform X2 [Branchiostoma belcheri]
EVM0020727	novel_miR_594	[P]	Inorganic ion transport and metabolism	Molecular Function: ATP binding (GO:0005524);; Cellular Component: endoplasmic reticulum (GO:0005783);; Molecular Function: ATPase activity (GO:0016887);; Biological Process: protein insertion into ER membrane (GO:0045048);; Molecular Function: metal ion binding (GO:0046872);;	K01551|1.8e-193|sdu:111217922|K01551 arsenite/tail-anchored protein-transporting ATPase [EC:7.3.2.7 7.3.-.-] | (RefSeq) asna1; ATPase ASNA1	--	[P]	Inorganic ion transport and metabolism	Anion-transporting ATPase	ATPase ASNA1 homolog OS=Nematostella vectensis OX=45351 GN=v1g161623 PE=3 SV=1	P	Inorganic ion transport and metabolism	PREDICTED: ATPase asna1-like isoform X1 [Branchiostoma belcheri]
EVM0012819	novel_miR_594	--	--	--	K23291|2.8e-34|tng:GSTEN00017345G001|K23291 iporin | (RefSeq) unnamed protein product	--	--	--	--	--	--	--	--
EVM0023212	novel_miR_594	--	--	Molecular Function: calcium ion binding (GO:0005509);; Cellular Component: integral component of plasma membrane (GO:0005887);; Biological Process: cell adhesion (GO:0007155);; Biological Process: homophilic cell adhesion via plasma membrane adhesion molecules (GO:0007156);; Cellular Component: membrane (GO:0016020);;	K16499|0.0e+00|lco:104928710|K16499 protocadherin delta 2 | (RefSeq) protocadherin-17 isoform X1	--	[S]	Function unknown	Cadherin domain	Protein dachsous OS=Drosophila melanogaster OX=7227 GN=ds PE=1 SV=3	S	Function unknown	PREDICTED: LOW QUALITY PROTEIN: protocadherin-18-like [Branchiostoma belcheri]
EVM0003982	novel_miR_594	--	--	Biological Process: reproduction (GO:0000003);; Biological Process: embryonic axis specification (GO:0000578);; Biological Process: regionalization (GO:0003002);; Biological Process: developmental process involved in reproduction (GO:0003006);; Cellular Component: cellular_component (GO:0005575);; Cellular Component: intracellular (GO:0005622);; Cellular Component: cell (GO:0005623);; Cellular Co…	K18405|0.0e+00|sdu:111236393|K18405 tudor domain-containing protein 1/4/6/7 | (RefSeq) tudor domain-containing protein 15-like	--	[K]	Transcription	Tudor domain	Maternal protein tudor OS=Drosophila melanogaster OX=7227 GN=tud PE=1 SV=2	K	Transcription	PREDICTED: uncharacterized protein LOC109480923 isoform X1 [Branchiostoma belcheri]
EVM0009934	novel_miR_594	--	--	Cellular Component: histone acetyltransferase complex (GO:0000123);; Cellular Component: chromatin (GO:0000785);; Cellular Component: nucleosome (GO:0000786);; Biological Process: blood vessel development (GO:0001568);; Biological Process: vasculature development (GO:0001944);; Biological Process: immune system process (GO:0002376);; Biological Process: immune system development (GO:0002520);; Bi…	K11306|0.0e+00|lco:104931032|K11306 histone acetyltransferase MYST4 [EC:2.3.1.48] | (RefSeq) kat6b; histone acetyltransferase KAT6B isoform X1	--	[B]	Chromatin structure and dynamics	MOZ/SAS family	Histone acetyltransferase Tip60 homolog OS=Caenorhabditis elegans OX=6239 GN=mys-1 PE=2 SV=1	B	Chromatin structure and dynamics	PREDICTED: histone acetyltransferase KAT6B-like isoform X1 [Branchiostoma belcheri]
EVM0019537	novel_miR_594	[O]	Posttranslational modification, protein turnover, chaperones	Molecular Function: serine-type endopeptidase activity (GO:0004252);; Molecular Function: calcium ion binding (GO:0005509);; Cellular Component: extracellular region (GO:0005576);; Cellular Component: nucleus (GO:0005634);; Biological Process: proteolysis (GO:0006508);; Molecular Function: symporter activity (GO:0015293);; Cellular Component: integral component of membrane (GO:0016021);; Biologic…	K01321|5.8e-229|lcf:108893791|K01321 coagulation factor IX (Christmas factor) [EC:3.4.21.22] | (RefSeq) coagulation factor IX-like	--	--	--	Trypsin	Clotting factor C OS=Tachypleus tridentatus OX=6853 PE=1 SV=1	O	Posttranslational modification, protein turnover, chaperones	MAM and LDL-receptor class A domain-containing protein 2-like [Dendronephthya gigantea]
EVM0021333	novel_miR_594	[PQ]	--	Cellular Component: cellular_component (GO:0005575);; Cellular Component: intracellular (GO:0005622);; Cellular Component: cell (GO:0005623);; Cellular Component: cytoplasm (GO:0005737);; Cellular Component: mitochondrion (GO:0005739);; Cellular Component: mitochondrial envelope (GO:0005740);; Cellular Component: mitochondrial inner membrane (GO:0005743);; Cellular Component: endoplasmic reticulu…	K22747|6.7e-259|sdu:111238016|K22747 apoptosis-inducing factor 3 | (RefSeq) apoptosis-inducing factor 3-like isoform X1	--	[R]	General function prediction only	Pyridine nucleotide-disulphide oxidoreductase	Apoptosis-inducing factor 1, mitochondrial OS=Dictyostelium discoideum OX=44689 GN=aif PE=2 SV=1	S	Function unknown	apoptosis-inducing factor 3 [Strongylocentrotus purpuratus]
EVM0014589	novel_miR_594	--	--	Cellular Component: cellular_component (GO:0005575);; Cellular Component: intracellular (GO:0005622);; Cellular Component: cell (GO:0005623);; Cellular Component: nucleus (GO:0005634);; Cellular Component: cytoplasm (GO:0005737);; Cellular Component: centrosome (GO:0005813);; Cellular Component: centriole (GO:0005814);; Cellular Component: microtubule organizing center (GO:0005815);; Cellular Com…	K16809|0.0e+00|lco:104936613|K16809 protein QN1 | (RefSeq) cep162; centrosomal protein of 162 kDa isoform X5	--	--	--	--	--	S	Function unknown	centrosomal protein of 162 kDa-like [Anneissia japonica]
EVM0014297	novel_miR_594	--	--	Molecular Function: calcium ion binding (GO:0005509);; Cellular Component: plasma membrane (GO:0005886);; Biological Process: heterophilic cell-cell adhesion via plasma membrane cell adhesion molecules (GO:0007157);; Cellular Component: integral component of membrane (GO:0016021);; Cellular Component: macromolecular complex (GO:0032991);; Biological Process: establishment or maintenance of epithe…	K16681|2.1e-169|oaa:100680740|K16681 protein crumbs | (RefSeq) CRB2; protein crumbs homolog 2	Hippo signaling pathway (ko04390)	[T]	Signal transduction mechanisms	EGF-like domain	Protein crumbs OS=Drosophila melanogaster OX=7227 GN=crb PE=1 SV=3	T	Signal transduction mechanisms	PREDICTED: LOW QUALITY PROTEIN: protein crumbs-like [Branchiostoma belcheri]
EVM0014762	novel_miR_594	[ET]	--	Molecular Function: molecular_function (GO:0003674);; Molecular Function: transmembrane signaling receptor activity (GO:0004888);; Molecular Function: ionotropic glutamate receptor activity (GO:0004970);; Molecular Function: AMPA glutamate receptor activity (GO:0004971);; Molecular Function: transporter activity (GO:0005215);; Molecular Function: ion channel activity (GO:0005216);; Molecular Func…	K05198|0.0e+00|lcf:108900100|K05198 glutamate receptor 2 | (RefSeq) glutamate receptor 2-like isoform X1	Neuroactive ligand-receptor interaction (ko04080)	[PET]	--	Ligand-gated ion channel	Glutamate receptor OS=Lymnaea stagnalis OX=6523 PE=2 SV=1	P	Inorganic ion transport and metabolism	PREDICTED: glutamate receptor 4-like [Branchiostoma belcheri]
Scatophagus_argus_newGene_8439	novel_miR_594	--	--	--	K06712|7.7e-61|lcf:108892769|K06712 butyrophilin | (RefSeq) butyrophilin subfamily 2 member A1-like isoform X1	--	--	--	Immunoglobulin V-set domain	--	--	--	butyrophilin-like protein 10 [Sparus aurata]
EVM0020367	novel_miR_594	--	--	Molecular Function: protein binding (GO:0005515);; Cellular Component: cellular_component (GO:0005575);; Cellular Component: extracellular region (GO:0005576);; Cellular Component: extracellular space (GO:0005615);; Biological Process: biological_process (GO:0008150);; Cellular Component: integral component of membrane (GO:0016021);; Cellular Component: extracellular matrix (GO:0031012);; Biologi…	K12655|1.4e-41|tng:GSTEN00004051G001|K12655 OTU domain-containing protein 5 [EC:3.4.19.12] | (RefSeq) unnamed protein product	RIG-I-like receptor signaling pathway (ko04622)	[R]	General function prediction only	Leucine rich repeat	--	T	Signal transduction mechanisms	PREDICTED: leucine-rich repeat neuronal protein 1-like isoform X2 [Branchiostoma belcheri]
EVM0011594	novel_miR_594	--	--	Cellular Component: histone acetyltransferase complex (GO:0000123);; Biological Process: protein polyubiquitination (GO:0000209);; Biological Process: cell morphogenesis (GO:0000902);; Biological Process: regulation of cell growth (GO:0001558);; Molecular Function: molecular_function (GO:0003674);; Molecular Function: transcription cofactor activity (GO:0003712);; Molecular Function: transcriptio…	K22155|0.0e+00|lco:104924419|K22155 E3 ubiquitin-protein ligase Jade-2 [EC:2.3.2.27] | (RefSeq) jade2; E3 ubiquitin-protein ligase Jade-2	--	[R]	General function prediction only	PHD-zinc-finger like domain	PHD finger protein rhinoceros OS=Drosophila melanogaster OX=7227 GN=rno PE=1 SV=1	S	Function unknown	PREDICTED: protein Jade-3-like isoform X2 [Branchiostoma belcheri]
EVM0008766	novel_miR_594	--	--	Biological Process: spermatid development (GO:0007286);; Biological Process: gene silencing by RNA (GO:0031047);; Molecular Function: piRNA binding (GO:0034584);;	K02156|0.0e+00|lcf:108878443|K02156 aubergine | (RefSeq) piwil1; piwi-like protein 1	--	[D]	Cell cycle control, cell division, chromosome partitioning	Piwi domain	Piwi-like protein Ago3 OS=Bombyx mori OX=7091 GN=AGO3 PE=1 SV=2	D	Cell cycle control, cell division, chromosome partitioning	PREDICTED: piwi-like protein 1 isoform X1 [Branchiostoma belcheri]
EVM0007845	novel_miR_594	[L]	Replication, recombination and repair	Molecular Function: RNA binding (GO:0003723);; Molecular Function: RNA helicase activity (GO:0003724);; Molecular Function: ATP binding (GO:0005524);; Cellular Component: nucleus (GO:0005634);; Biological Process: rRNA processing (GO:0006364);;	K14776|0.0e+00|lcf:108896982|K14776 ATP-dependent RNA helicase DDX10/DBP4 [EC:3.6.4.13] | (RefSeq) ddx10; probable ATP-dependent RNA helicase DDX10	--	[A]	RNA processing and modification	DEAD/DEAH box helicase	Probable ATP-dependent RNA helicase ddx10 OS=Dictyostelium discoideum OX=44689 GN=ddx10 PE=3 SV=1	A	RNA processing and modification	PREDICTED: probable ATP-dependent RNA helicase DDX10 [Branchiostoma belcheri]
EVM0016671	novel_miR_594	--	--	Cellular Component: spindle pole (GO:0000922);; Biological Process: system process (GO:0003008);; Cellular Component: cellular_component (GO:0005575);; Cellular Component: intracellular (GO:0005622);; Cellular Component: cell (GO:0005623);; Cellular Component: cytoplasm (GO:0005737);; Cellular Component: mitochondrion (GO:0005739);; Cellular Component: mitochondrial envelope (GO:0005740);; Cellul…	K16543|2.0e-252|lco:104919794|K16543 centrosomal protein CEP89 | (RefSeq) cep89; centrosomal protein of 89 kDa isoform X1	--	--	--	--	--	S	Function unknown	PREDICTED: centrosomal protein of 89 kDa-like isoform X1 [Branchiostoma belcheri]
EVM0001825	novel_miR_594	--	--	Molecular Function: molecular_function (GO:0003674);; Molecular Function: binding (GO:0005488);; Molecular Function: phospholipid binding (GO:0005543);; Cellular Component: cellular_component (GO:0005575);; Cellular Component: intracellular (GO:0005622);; Cellular Component: cell (GO:0005623);; Cellular Component: cytoplasm (GO:0005737);; Cellular Component: cytosol (GO:0005829);; Cellular Compon…	K19674|1.4e-34|adf:107351188|K19674 WD repeat-containing protein 35 | (RefSeq) WD repeat-containing protein 35-like	--	[R]	General function prediction only	Tub family	Tubby protein homolog 1 OS=Caenorhabditis elegans OX=6239 GN=tub-1 PE=1 SV=3	S	Function unknown	PREDICTED: tubby-related protein 4-like [Branchiostoma belcheri]
EVM0016591	novel_miR_594	--	--	Molecular Function: nucleic acid binding (GO:0003676);;	K10510|0.0e+00|lco:104924000|K10510 zinc finger and BTB domain-containing protein 38 | (RefSeq) zbtb4; zinc finger and BTB domain-containing protein 4	--	[R]	General function prediction only	Zinc finger, C2H2 type	--	C	Energy production and conversion	--
EVM0010403	novel_miR_594	--	--	Molecular Function: integrin binding (GO:0005178);; Cellular Component: focal adhesion (GO:0005925);; Biological Process: cell-matrix adhesion (GO:0007160);; Biological Process: integrin-mediated signaling pathway (GO:0007229);; Cellular Component: integral component of membrane (GO:0016021);; Biological Process: cell migration (GO:0016477);; Biological Process: cell adhesion mediated by integrin…	K06588|0.0e+00|lco:104926275|K06588 integrin beta 5 | (RefSeq) itgb5; integrin beta-5	Regulation of actin cytoskeleton (ko04810)	[TW]	--	Integrin beta chain VWA domain	Integrin beta pat-3 OS=Caenorhabditis elegans OX=6239 GN=pat-3 PE=1 SV=1	--	--	PREDICTED: integrin beta-1-like [Branchiostoma belcheri]
EVM0004000	novel_miR_594	[O]	Posttranslational modification, protein turnover, chaperones	Molecular Function: ATP binding (GO:0005524);;	K03283|0.0e+00|lcf:108876426|K03283 heat shock 70kDa protein 1/2/6/8 | (RefSeq) heat shock 70 kDa protein-like	Endocytosis (ko04144)	[O]	Posttranslational modification, protein turnover, chaperones	Hsp70 protein	Heat shock 70 kDa protein cognate 4 OS=Manduca sexta OX=7130 PE=2 SV=1	O	Posttranslational modification, protein turnover, chaperones	heat shock protein 70 kDa [Portunus sanguinolentus]
EVM0010168	novel_miR_594	--	--	Biological Process: regulation of cell growth (GO:0001558);; Biological Process: regulation of cell growth by extracellular stimulus (GO:0001560);; Biological Process: urogenital system development (GO:0001655);; Biological Process: metanephros development (GO:0001656);; Biological Process: ureteric bud development (GO:0001657);; Biological Process: kidney development (GO:0001822);; Biological Pr…	K10404|0.0e+00|lco:104927089|K10404 kinesin family member 26 | (RefSeq) kinesin-like protein KIF26B isoform X1	--	[Z]	Cytoskeleton	Kinesin motor domain	--	Z	Cytoskeleton	PREDICTED: kinesin-like protein KIF26A isoform X1 [Branchiostoma belcheri]
EVM0012393	novel_miR_594	--	--	Molecular Function: calcium ion binding (GO:0005509);; Molecular Function: calcium-dependent phospholipid binding (GO:0005544);; Cellular Component: membrane (GO:0016020);; Biological Process: positive regulation of vesicle fusion (GO:0031340);; Biological Process: positive regulation of insulin secretion (GO:0032024);; Biological Process: positive regulation of calcium ion-dependent exocytosis (…	K19916|1.1e-236|lcf:108884474|K19916 double C2-like domain-containing protein alpha | (RefSeq) doc2a; double C2-like domain-containing protein alpha	--	[U]	Intracellular trafficking, secretion, and vesicular transport	C2 domain	Rabphilin-1 OS=Caenorhabditis elegans OX=6239 GN=rbf-1 PE=2 SV=2	U	Intracellular trafficking, secretion, and vesicular transport	PREDICTED: rabphilin-3A-like isoform X1 [Branchiostoma belcheri]
EVM0004874	novel_miR_594	[S]	Function unknown	Cellular Component: cellular_component (GO:0005575);; Cellular Component: intracellular (GO:0005622);; Cellular Component: cell (GO:0005623);; Cellular Component: cytoplasm (GO:0005737);; Biological Process: regulation of transcription, DNA-templated (GO:0006355);; Biological Process: regulation of transcription from RNA polymerase II promoter (GO:0006357);; Biological Process: biological_process…	--	--	--	--	Protein of unknown function (DUF498/DUF598)	--	S	Function unknown	PREDICTED: E3 ubiquitin-protein ligase TRIM56-like [Branchiostoma belcheri]
EVM0005394	novel_miR_594	--	--	Biological Process: maturation of SSU-rRNA from tricistronic rRNA transcript (SSU-rRNA, 5.8S rRNA, LSU-rRNA) (GO:0000462);; Cellular Component: cellular_component (GO:0005575);; Cellular Component: intracellular (GO:0005622);; Cellular Component: cell (GO:0005623);; Cellular Component: nucleus (GO:0005634);; Cellular Component: nucleolus (GO:0005730);; Biological Process: nucleobase-containing co…	K14772|0.0e+00|sdu:111224672|K14772 U3 small nucleolar RNA-associated protein 20 | (RefSeq) utp20; small subunit processome component 20 homolog	--	[V]	Defense mechanisms	Down-regulated in metastasis	--	V	Defense mechanisms	small subunit processome component 20 homolog [Asterias rubens]
EVM0008709	novel_miR_594	--	--	Cellular Component: histone acetyltransferase complex (GO:0000123);; Cellular Component: PCAF complex (GO:0000125);; Biological Process: mitotic cell cycle (GO:0000278);; Cellular Component: chromatin (GO:0000785);; Molecular Function: RNA polymerase II transcription factor activity, sequence-specific DNA binding (GO:0000981);; Biological Process: regulation of protein phosphorylation (GO:0001932…	K11314|1.0e-252|lco:104923522|K11314 transcriptional adapter 2-alpha | (RefSeq) tada2a; transcriptional adapter 2-alpha	--	[B]	Chromatin structure and dynamics	Myb-like DNA-binding domain	Transcriptional adapter 2A OS=Drosophila melanogaster OX=7227 GN=Ada2a PE=1 SV=1	B	Chromatin structure and dynamics	PREDICTED: transcriptional adapter 2-alpha-like [Branchiostoma belcheri]
EVM0012160	novel_miR_594	--	--	Cellular Component: Golgi membrane (GO:0000139);; Molecular Function: molecular_function (GO:0003674);; Molecular Function: transporter activity (GO:0005215);; Cellular Component: cellular_component (GO:0005575);; Cellular Component: intracellular (GO:0005622);; Cellular Component: cell (GO:0005623);; Cellular Component: nucleus (GO:0005634);; Cellular Component: nucleoplasm (GO:0005654);; Cellul…	--	--	--	--	--	--	S	Function unknown	golgin subfamily A member 3-like isoform X2 [Asterias rubens]
EVM0007912	novel_miR_594	--	--	Biological Process: negative regulation of transcription from RNA polymerase II promoter (GO:0000122);; Molecular Function: RNA polymerase II regulatory region sequence-specific DNA binding (GO:0000977);; Molecular Function: RNA polymerase II activating transcription factor binding (GO:0001102);; Molecular Function: transcriptional activator activity, RNA polymerase II transcription regulatory re…	K10183|6.2e-267|lco:104930012|K10183 T-box protein 18 | (RefSeq) T-box transcription factor TBX18 isoform X1	--	[K]	Transcription	T-box	T-box protein H15 OS=Drosophila melanogaster OX=7227 GN=H15 PE=2 SV=2	K	Transcription	PREDICTED: T-box transcription factor TBX15-like isoform X1 [Branchiostoma belcheri]
EVM0004767	novel_miR_594	[T]	Signal transduction mechanisms	Molecular Function: protein kinase activity (GO:0004672);;	K06272|2.5e-222|lcf:108876077|K06272 integrin-linked kinase [EC:2.7.11.1] | (RefSeq) ilk; integrin-linked protein kinase	Focal adhesion (ko04510)	[T]	Signal transduction mechanisms	Protein tyrosine and serine/threonine kinase	Integrin-linked protein kinase homolog pat-4 OS=Caenorhabditis elegans OX=6239 GN=pat-4 PE=1 SV=1	T	Signal transduction mechanisms	PREDICTED: integrin-linked protein kinase-like isoform X1 [Branchiostoma belcheri]
EVM0012498	novel_miR_594	--	--	Biological Process: reproduction (GO:0000003);; Cellular Component: nuclear chromosome (GO:0000228);; Biological Process: nuclear division (GO:0000280);; Biological Process: meiotic DNA double-strand break processing (GO:0000706);; Biological Process: resolution of meiotic recombination intermediates (GO:0000712);; Biological Process: telomere maintenance (GO:0000723);; Biological Process: double…	K10484|0.0e+00|sdu:111229313|K10484 structure-specific endonuclease subunit SLX4 (BTB/POZ domain-containing protein 12) | (RefSeq) slx4; structure-specific endonuclease subunit SLX4	Fanconi anemia pathway (ko03460)	--	--	BTB/POZ domain	--	S	Function unknown	PREDICTED: uncharacterized protein LOC109487823 [Branchiostoma belcheri]
EVM0012502	novel_miR_594	--	--	Biological Process: reproduction (GO:0000003);; Biological Process: negative regulation of transcription from RNA polymerase II promoter (GO:0000122);; Biological Process: cell morphogenesis (GO:0000902);; Biological Process: cell morphogenesis involved in differentiation (GO:0000904);; Molecular Function: transcription regulatory region sequence-specific DNA binding (GO:0000976);; Molecular Func…	K11255|0.0e+00|sdu:111233890|K11255 nuclear receptor coactivator 2 | (RefSeq) nuclear receptor coactivator 2-like isoform X1	--	[K]	Transcription	PAS domain	--	K	Transcription	PREDICTED: nuclear receptor coactivator 2-like [Branchiostoma belcheri]
EVM0002617	novel_miR_594	--	--	Biological Process: reproduction (GO:0000003);; Molecular Function: protease binding (GO:0002020);; Biological Process: store-operated calcium entry (GO:0002115);; Molecular Function: molecular_function (GO:0003674);; Molecular Function: transporter activity (GO:0005215);; Molecular Function: ion channel activity (GO:0005216);; Molecular Function: calcium channel regulator activity (GO:0005246);;…	K16059|0.0e+00|lco:104919835|K16059 stromal interaction molecule 1 | (RefSeq) stromal interaction molecule 1-like isoform X1	Calcium signaling pathway (ko04020)	[R]	General function prediction only	STIM1 Orai1-activating region	Stromal interaction molecule homolog OS=Drosophila melanogaster OX=7227 GN=Stim PE=1 SV=1	S	Function unknown	PREDICTED: stromal interaction molecule 1-like [Saccoglossus kowalevskii]
EVM0023497	novel_miR_594	[G]	Carbohydrate transport and metabolism	Cellular Component: integral component of membrane (GO:0016021);; Molecular Function: transmembrane transporter activity (GO:0022857);; Biological Process: transmembrane transport (GO:0055085);;	K08202|0.0e+00|lco:104930208|K08202 MFS transporter, OCT family, solute carrier family 22 (organic cation transporter), member 4/5 | (RefSeq) uncharacterized protein LOC104930208	--	[R]	General function prediction only	Sugar (and other) transporter	Organic cation transporter protein OS=Drosophila melanogaster OX=7227 GN=Orct PE=1 SV=1	S	Function unknown	uncharacterized protein LOC114541706 [Dendronephthya gigantea]
EVM0007350	novel_miR_594	--	--	Molecular Function: actin binding (GO:0003779);; Biological Process: vesicle-mediated transport (GO:0016192);; Biological Process: actin nucleation (GO:0045010);;	K02098|4.4e-73|clec:106668738|K02098 spire | (RefSeq) protein spire isoform X3	Dorso-ventral axis formation (ko04320)	--	--	Kinase non-catalytic C-lobe domain	Protein spire OS=Drosophila pseudoobscura pseudoobscura OX=46245 GN=spir PE=3 SV=2	S	Function unknown	PREDICTED: protein spire homolog 1-like isoform X10 [Branchiostoma belcheri]
EVM0006313	novel_miR_594	--	--	Molecular Function: nucleic acid binding (GO:0003676);; Molecular Function: protein binding (GO:0005515);; Cellular Component: nucleus (GO:0005634);; Biological Process: regulation of gene expression (GO:0010468);;	K10510|1.4e-21|salp:111949340|K10510 zinc finger and BTB domain-containing protein 38 | (RefSeq) zinc finger and BTB domain-containing protein 38-like	--	[R]	General function prediction only	BTB/POZ domain	--	L	Replication, recombination and repair	PREDICTED: zinc finger protein 135-like [Branchiostoma belcheri]
EVM0008074	novel_miR_594	--	--	Biological Process: cell fate specification (GO:0001708);; Cellular Component: ruffle (GO:0001726);; Molecular Function: phosphatidylserine binding (GO:0001786);; Biological Process: nematode larval development (GO:0002119);; Biological Process: larval development (GO:0002164);; Biological Process: platelet degranulation (GO:0002576);; Biological Process: system process (GO:0003008);; Biological …	K06271|0.0e+00|lco:104933462|K06271 talin | (RefSeq) tln1; talin-1	Focal adhesion (ko04510)	[Z]	Cytoskeleton	I/LWEQ domain	Talin-B OS=Dictyostelium discoideum OX=44689 GN=talB PE=2 SV=1	Z	Cytoskeleton	talin-1-like isoform X6 [Anneissia japonica]
EVM0011991	novel_miR_594	--	--	Biological Process: reproduction (GO:0000003);; Biological Process: regulation of cell growth (GO:0001558);; Cellular Component: cellular_component (GO:0005575);; Cellular Component: intracellular (GO:0005622);; Cellular Component: cell (GO:0005623);; Cellular Component: nucleus (GO:0005634);; Biological Process: lipid metabolic process (GO:0006629);; Biological Process: transport (GO:0006810);; …	K05741|1.2e-174|isc:IscW_ISCW017338|K05741 diaphanous 2 | (RefSeq) diaphanous, putative	--	[S]	Function unknown	Fragile site-associated protein C-terminus	--	Z	Cytoskeleton	PREDICTED: uncharacterized protein KIAA1109-like [Branchiostoma belcheri]
EVM0010107	novel_miR_594	--	--	Biological Process: cell morphogenesis (GO:0000902);; Biological Process: cell morphogenesis involved in differentiation (GO:0000904);; Cellular Component: cellular_component (GO:0005575);; Cellular Component: extracellular region (GO:0005576);; Cellular Component: basement membrane (GO:0005604);; Cellular Component: basal lamina (GO:0005605);; Biological Process: cell adhesion (GO:0007155);; Bio…	K06246|0.0e+00|malb:109973989|K06246 laminin, gamma 2 | (RefSeq) laminin subunit gamma-2-like isoform X1	ECM-receptor interaction (ko04512)	[W]	Extracellular structures	Laminin EGF domain	Laminin subunit gamma-1 OS=Drosophila melanogaster OX=7227 GN=LanB2 PE=2 SV=2	W	Extracellular structures	laminin subunit gamma-1 isoform X1 [Sipha flava]
EVM0019393	novel_miR_594	--	--	Molecular Function: nucleic acid binding (GO:0003676);;	--	--	--	--	Zinc finger, C2H2 type	--	--	--	--
EVM0007505	novel_miR_594	--	--	Cellular Component: cellular_component (GO:0005575);; Cellular Component: intracellular (GO:0005622);; Cellular Component: cell (GO:0005623);; Cellular Component: cytoplasm (GO:0005737);; Cellular Component: cell cortex (GO:0005938);; Biological Process: biological_process (GO:0008150);; Biological Process: regulation of gastrulation (GO:0010470);; Biological Process: regulation of epithelial to …	K09486|7.1e-61|egz:104135371|K09486 hypoxia up-regulated 1 | (RefSeq) HYOU1; LOW QUALITY PROTEIN: hypoxia up-regulated protein 1	Protein processing in endoplasmic reticulum (ko04141)	--	--	PH domain	Uncharacterized protein CG43867 OS=Drosophila melanogaster OX=7227 GN=CG43867 PE=1 SV=4	T	Signal transduction mechanisms	pleckstrin homology-like domain family B member 1 isoform X4 [Ciona intestinalis]
EVM0010572	novel_miR_594	--	--	Biological Process: negative regulation of transcription from RNA polymerase II promoter (GO:0000122);; Molecular Function: RNA polymerase II transcription factor activity, sequence-specific DNA binding (GO:0000981);; Molecular Function: molecular_function (GO:0003674);; Molecular Function: DNA binding (GO:0003677);; Molecular Function: transcription factor activity, sequence-specific DNA binding…	--	--	--	--	Homeodomain leucine-zipper encoding, Homez	--	K	Transcription	PREDICTED: uncharacterized protein LOC109482110 [Branchiostoma belcheri]
EVM0012000	novel_miR_594	[R]	General function prediction only	Molecular Function: ubiquitin-protein transferase activity (GO:0004842);; Biological Process: protein ubiquitination (GO:0016567);;	K20217|6.8e-24|epa:110244933|K20217 ubiquitin-conjugating enzyme E2 E [EC:2.3.2.23] | (RefSeq) ubiquitin-conjugating enzyme E2-24 kDa	Ubiquitin mediated proteolysis (ko04120)	[O]	Posttranslational modification, protein turnover, chaperones	Ubiquitin-conjugating enzyme	Ubiquitin-conjugating enzyme E2 2 OS=Caenorhabditis elegans OX=6239 GN=let-70 PE=1 SV=1	O	Posttranslational modification, protein turnover, chaperones	PREDICTED: uncharacterized protein LOC102801018 [Saccoglossus kowalevskii]
EVM0013698	novel_miR_594	[R]	General function prediction only	Molecular Function: sulfotransferase activity (GO:0008146);;	K01024|5.0e-177|lco:104921922|K01024 [heparan sulfate]-glucosamine 3-sulfotransferase 1 [EC:2.8.2.23] | (RefSeq) heparan sulfate glucosamine 3-O-sulfotransferase 1	Glycosaminoglycan biosynthesis - heparan sulfate / heparin (ko00534)	[O]	Posttranslational modification, protein turnover, chaperones	Sulfotransferase domain	Membrane-associated sulfotransferase kil1 OS=Dictyostelium discoideum OX=44689 GN=kil1 PE=3 SV=1	O	Posttranslational modification, protein turnover, chaperones	heparan sulfate glucosamine 3-O-sulfotransferase 5-like [Anneissia japonica]
EVM0019911	novel_miR_594	--	--	Molecular Function: microtubule motor activity (GO:0003777);; Molecular Function: calcium ion binding (GO:0005509);; Molecular Function: ATP binding (GO:0005524);; Biological Process: microtubule-based movement (GO:0007018);; Cellular Component: dynein complex (GO:0030286);;	K10408|0.0e+00|lcf:108887072|K10408 dynein heavy chain, axonemal | (RefSeq) LOW QUALITY PROTEIN: dynein heavy chain 7, axonemal-like	--	[Z]	Cytoskeleton	Hydrolytic ATP binding site of dynein motor region	Dynein beta chain, ciliary OS=Tripneustes gratilla OX=7673 PE=1 SV=1	Z	Cytoskeleton	dynein heavy chain 7, axonemal-like isoform X5 [Acanthaster planci]
EVM0018911	novel_miR_594	--	--	Molecular Function: molecular_function (GO:0003674);; Molecular Function: catalytic activity (GO:0003824);; Molecular Function: phosphorylase activity (GO:0004645);; Cellular Component: cellular_component (GO:0005575);; Cellular Component: intracellular (GO:0005622);; Cellular Component: cell (GO:0005623);; Cellular Component: cytoplasm (GO:0005737);; Biological Process: carbohydrate metabolic pr…	K15630|1.2e-177|lco:104925271|K15630 GDP-D-glucose phosphorylase [EC:2.7.7.78] | (RefSeq) gdpgp1; GDP-D-glucose phosphorylase 1	--	[R]	General function prediction only	--	--	S	Function unknown	GDP-D-glucose phosphorylase 1-like [Crassostrea virginica]
EVM0010858	novel_miR_594	[M]	Cell wall/membrane/envelope biogenesis	Molecular Function: non-membrane spanning protein tyrosine kinase activity (GO:0004715);; Molecular Function: ATP binding (GO:0005524);;	K08892|3.0e-267|lcf:108899285|K08892 fyn-related kinase [EC:2.7.10.2] | (RefSeq) frk; tyrosine-protein kinase FRK	--	[T]	Signal transduction mechanisms	Protein tyrosine and serine/threonine kinase	Tyrosine-protein kinase Src42A OS=Drosophila melanogaster OX=7227 GN=Src42A PE=1 SV=1	T	Signal transduction mechanisms	tyrosine-protein kinase Src42A-like isoform X1 [Pomacea canaliculata]
EVM0002645	novel_miR_594	--	--	Biological Process: cell migration (GO:0016477);;	K19241|7.9e-255|mun:110545560|K19241 engulfment and cell motility protein 3 | (RefSeq) Elmo3; engulfment and cell motility protein 3	Bacterial invasion of epithelial cells (ko05100)	[T]	Signal transduction mechanisms	Domain of unknown function (DUF3361)	--	T	Signal transduction mechanisms	PREDICTED: engulfment and cell motility protein 1-like [Branchiostoma belcheri]
EVM0010628	novel_miR_594	--	--	Cellular Component: nucleus (GO:0005634);; Biological Process: protein import into nucleus (GO:0006606);; Molecular Function: Ran GTPase binding (GO:0008536);;	K18752|0.0e+00|lcf:108882727|K18752 transportin-1 | (RefSeq) tnpo1; LOW QUALITY PROTEIN: transportin-1	--	[YU]	--	HEAT-like repeat	Transportin OS=Dictyostelium discoideum OX=44689 GN=tnpo PE=3 SV=1	--	--	PREDICTED: transportin-1-like isoform X6 [Branchiostoma belcheri]
EVM0021025	novel_miR_594	--	--	Biological Process: negative regulation of transcription from RNA polymerase II promoter (GO:0000122);; Molecular Function: RNA polymerase II transcription factor activity, sequence-specific DNA binding (GO:0000981);; Molecular Function: transcription factor activity, RNA polymerase II core promoter proximal region sequence-specific binding (GO:0000982);; Molecular Function: transcriptional repre…	K09205|7.0e-145|lcf:108895100|K09205 krueppel-like factor 8/12 | (RefSeq) Krueppel-like factor 8 isoform X1	--	[R]	General function prediction only	Zinc finger, C2H2 type	Dendritic arbor reduction protein 1 OS=Drosophila melanogaster OX=7227 GN=dar1 PE=2 SV=2	S	Function unknown	ZF(C2H2)-23 zinc finger protein [Phallusia mammillata]
EVM0023517	novel_miR_594	--	--	Molecular Function: protein binding (GO:0005515);; Cellular Component: cellular_component (GO:0005575);; Cellular Component: intracellular (GO:0005622);; Cellular Component: cell (GO:0005623);; Cellular Component: nucleus (GO:0005634);; Molecular Function: zinc ion binding (GO:0008270);; Cellular Component: organelle (GO:0043226);; Cellular Component: membrane-bounded organelle (GO:0043227);; Cel…	K12015|7.8e-209|sfm:108940941|K12015 tripartite motif-containing protein 39 [EC:2.3.2.27] | (RefSeq) E3 ubiquitin-protein ligase TRIM39-like isoform X1	--	[O]	Posttranslational modification, protein turnover, chaperones	SPRY domain	--	O	Posttranslational modification, protein turnover, chaperones	hypothetical protein PVNG_06501, partial [Plasmodium vivax North Korean]
EVM0006078	novel_miR_594	[F]	Nucleotide transport and metabolism	Molecular Function: CTP synthase activity (GO:0003883);; Molecular Function: ATP binding (GO:0005524);; Cellular Component: cytoplasm (GO:0005737);; Biological Process: CTP biosynthetic process (GO:0006241);; Biological Process: glutamine metabolic process (GO:0006541);; Biological Process: pyrimidine nucleobase biosynthetic process (GO:0019856);; Molecular Function: identical protein binding (GO…	K01937|0.0e+00|lcf:108898473|K01937 CTP synthase [EC:6.3.4.2] | (RefSeq) CTP synthase 1-like isoform X1	Pyrimidine metabolism (ko00240)	[F]	Nucleotide transport and metabolism	CTP synthase N-terminus	CTP synthase OS=Drosophila melanogaster OX=7227 GN=CTPsyn PE=1 SV=2	F	Nucleotide transport and metabolism	PREDICTED: CTP synthase 1-like [Branchiostoma belcheri]
EVM0000770	novel_miR_594	[T]	Signal transduction mechanisms	Biological Process: cell morphogenesis (GO:0000902);; Biological Process: cell morphogenesis involved in differentiation (GO:0000904);; Molecular Function: molecular_function (GO:0003674);; Molecular Function: catalytic activity (GO:0003824);; Molecular Function: phosphoprotein phosphatase activity (GO:0004721);; Molecular Function: protein tyrosine phosphatase activity (GO:0004725);; Molecular F…	K08114|0.0e+00|lcf:108888343|K08114 receptor-type tyrosine-protein phosphatase zeta [EC:3.1.3.48] | (RefSeq) receptor-type tyrosine-protein phosphatase zeta-like isoform X1	--	[T]	Signal transduction mechanisms	Protein-tyrosine phosphatase	Tyrosine-protein phosphatase 99A OS=Drosophila melanogaster OX=7227 GN=Ptp99A PE=2 SV=2	T	Signal transduction mechanisms	PREDICTED: receptor-type tyrosine-protein phosphatase F-like isoform X5 [Branchiostoma belcheri]
EVM0013286	novel_miR_594	[J]	Translation, ribosomal structure and biogenesis	Molecular Function: translation elongation factor activity (GO:0003746);; Molecular Function: GTPase activity (GO:0003924);; Molecular Function: GTP binding (GO:0005525);; Cellular Component: mitochondrion (GO:0005739);; Biological Process: mitochondrial translational elongation (GO:0070125);;	K02355|0.0e+00|lcf:108900857|K02355 elongation factor G | (RefSeq) gfm1; elongation factor G, mitochondrial	--	[J]	Translation, ribosomal structure and biogenesis	Elongation factor Tu GTP binding domain	Elongation factor G, mitochondrial OS=Drosophila melanogaster OX=7227 GN=mEFG1 PE=2 SV=2	J	Translation, ribosomal structure and biogenesis	PREDICTED: elongation factor G, mitochondrial-like [Branchiostoma belcheri]
EVM0006357	novel_miR_594	[IQR]	--	--	K19902|1.3e-187|lcf:108901851|K19902 synaptotagmin-2 | (RefSeq) synaptotagmin-2-like	--	[R]	General function prediction only	short chain dehydrogenase	Synaptotagmin 1 OS=Drosophila melanogaster OX=7227 GN=Syt1 PE=1 SV=3	Q	Secondary metabolites biosynthesis, transport and catabolism	C-factor [Araneus ventricosus]
EVM0011363	novel_miR_594	--	--	Biological Process: reproduction (GO:0000003);; Biological Process: cell cycle checkpoint (GO:0000075);; Biological Process: DNA damage checkpoint (GO:0000077);; Molecular Function: 3'-5'-exoribonuclease activity (GO:0000175);; Biological Process: mitotic cell cycle (GO:0000278);; Biological Process: nuclear-transcribed mRNA catabolic process, deadenylation-dependent decay (GO:0000288);; Biologic…	K12603|3.7e-284|lcf:108899234|K12603 CCR4-NOT transcription complex subunit 6 [EC:3.1.13.4] | (RefSeq) cnot6; CCR4-NOT transcription complex subunit 6	RNA degradation (ko03018)	[K]	Transcription	Endonuclease/Exonuclease/phosphatase family	--	L	Replication, recombination and repair	PREDICTED: CCR4-NOT transcription complex subunit 6-like [Saccoglossus kowalevskii]
EVM0008713	novel_miR_594	--	--	--	K10884|7.6e-37|pret:103482011|K10884 ATP-dependent DNA helicase 2 subunit 1 | (RefSeq) xrcc6; X-ray repair cross-complementing protein 6 isoform X1	Non-homologous end-joining (ko03450)	--	--	Wnt and FGF inhibitory regulator	--	--	--	--
EVM0022328	novel_miR_594	--	--	Biological Process: reproduction (GO:0000003);; Cellular Component: nuclear chromosome (GO:0000228);; Cellular Component: chromatin (GO:0000785);; Cellular Component: nuclear chromatin (GO:0000790);; Molecular Function: transcription regulatory region sequence-specific DNA binding (GO:0000976);; Molecular Function: RNA polymerase II regulatory region sequence-specific DNA binding (GO:0000977);; M…	K15603|2.4e-242|lcf:108876745|K15603 transcription factor 4/12 | (RefSeq) transcription factor 12-like isoform X1	--	[K]	Transcription	Helix-loop-helix DNA-binding domain	Protein daughterless OS=Drosophila melanogaster OX=7227 GN=da PE=1 SV=1	K	Transcription	hypothetical protein OCBIM_22006241mg [Octopus bimaculoides]
EVM0006927	novel_miR_594	--	--	Biological Process: cell activation (GO:0001775);; Cellular Component: phagocytic cup (GO:0001891);; Biological Process: morphogenesis of an epithelium (GO:0002009);; Biological Process: morphogenesis of an epithelial sheet (GO:0002011);; Biological Process: immune effector process (GO:0002252);; Biological Process: cell activation involved in immune response (GO:0002263);; Biological Process: my…	K20637|1.1e-228|lco:104935815|K20637 Rho GTPase-activating protein 15 | (RefSeq) rho GTPase-activating protein 15	--	[T]	Signal transduction mechanisms	RhoGAP domain	WW domain-containing protein tag-325 OS=Caenorhabditis elegans OX=6239 GN=tag-325 PE=4 SV=1	T	Signal transduction mechanisms	PREDICTED: rho GTPase-activating protein 12-like [Saccoglossus kowalevskii]
EVM0017012	novel_miR_594	--	--	Molecular Function: protein binding (GO:0005515);;	K17299|2.3e-84|shr:100920140|K17299 POTE ankyrin domain family protein | (RefSeq) ankyrin repeat domain-containing protein 26-like isoform X1	--	--	--	CCDC144C protein coiled-coil region	--	V	Defense mechanisms	trichohyalin-like isoform X1 [Acanthaster planci]
EVM0017995	novel_miR_594	--	--	Molecular Function: protein binding (GO:0005515);; Cellular Component: cellular_component (GO:0005575);; Cellular Component: intracellular (GO:0005622);; Cellular Component: cell (GO:0005623);; Cellular Component: centrosome (GO:0005813);; Cellular Component: microtubule organizing center (GO:0005815);; Cellular Component: cytoskeleton (GO:0005856);; Cellular Component: microtubule cytoskeleton (…	K23002|9.2e-14|tut:107370883|K23002 RNA polymerase II-associated protein 3 | (RefSeq) RNA polymerase II-associated protein 3	--	[O]	Posttranslational modification, protein turnover, chaperones	Tetratricopeptide repeat	--	O	Posttranslational modification, protein turnover, chaperones	tetratricopeptide repeat protein 12-like [Pecten maximus]
EVM0002682	novel_miR_594	--	--	Biological Process: mRNA stabilization (GO:0048255);; Molecular Function: RNA adenylyltransferase activity (GO:1990817);;	K23034|1.7e-216|lco:104921494|K23034 terminal nucleotidyltransferase 5C [EC:2.7.7.19] | (RefSeq) tent5c; terminal nucleotidyltransferase 5C	--	[S]	Function unknown	Nucleotidyltransferase	--	S	Function unknown	PREDICTED: protein FAM46C-like [Branchiostoma belcheri]
EVM0014618	novel_miR_594	--	--	Biological Process: nuclear-transcribed mRNA poly(A) tail shortening (GO:0000289);; Cellular Component: P-body (GO:0000932);; Molecular Function: mRNA binding (GO:0003729);; Molecular Function: protein binding (GO:0005515);; Biological Process: negative regulation of translation (GO:0017148);; Molecular Function: translation repressor activity (GO:0030371);; Biological Process: regulation of mRNA…	--	--	[JT]	--	SAM domain (Sterile alpha motif)	Protein Smaug OS=Drosophila erecta OX=7220 GN=smg PE=3 SV=1	--	--	PREDICTED: protein Smaug homolog 1-like [Saccoglossus kowalevskii]
EVM0013396	novel_miR_594	[R]	General function prediction only	Molecular Function: DNA binding (GO:0003677);; Molecular Function: transcription factor activity, sequence-specific DNA binding (GO:0003700);; Molecular Function: protein binding (GO:0005515);; Cellular Component: nucleus (GO:0005634);; Molecular Function: methyltransferase activity (GO:0008168);; Molecular Function: zinc ion binding (GO:0008270);; Biological Process: methylation (GO:0032259);; C…	K14959|0.0e+00|lco:104927558|K14959 [histone H3]-lysine4 N-trimethyltransferase MLL4 [EC:2.1.1.354] | (RefSeq) histone-lysine N-methyltransferase 2B	Lysine degradation (ko00310)	[K]	Transcription	SET domain	Histone-lysine N-methyltransferase trithorax OS=Drosophila virilis OX=7244 GN=trx PE=3 SV=1	K	Transcription	histone-lysine N-methyltransferase 2A isoform X2 [Ixodes scapularis]
EVM0014179	novel_miR_594	--	--	Biological Process: reproduction (GO:0000003);; Cellular Component: lytic vacuole (GO:0000323);; Biological Process: cell morphogenesis (GO:0000902);; Biological Process: response to acid chemical (GO:0001101);; Biological Process: retinoid metabolic process (GO:0001523);; Biological Process: blood vessel development (GO:0001568);; Biological Process: embryonic epithelial tube formation (GO:00018…	K06233|0.0e+00|lcf:108873438|K06233 low density lipoprotein-related protein 2 | (RefSeq) LOW QUALITY PROTEIN: low-density lipoprotein receptor-related protein 2-like	Hedgehog signaling pathway (ko04340)	[T]	Signal transduction mechanisms	Low-density lipoprotein receptor domain class A	Low-density lipoprotein receptor-related protein OS=Caenorhabditis elegans OX=6239 GN=lrp-1 PE=1 SV=1	T	Signal transduction mechanisms	PREDICTED: LOW QUALITY PROTEIN: low-density lipoprotein receptor-related protein 2-like [Branchiostoma belcheri]
EVM0011336	novel_miR_594	--	--	Cellular Component: nucleus (GO:0005634);; Cellular Component: cytosol (GO:0005829);; Biological Process: proteasomal ubiquitin-independent protein catabolic process (GO:0010499);; Molecular Function: peptidase activator activity (GO:0016504);; Biological Process: spermatogenesis, exchange of chromosomal proteins (GO:0035093);; Molecular Function: lysine-acetylated histone binding (GO:0070577);; …	K06699|0.0e+00|sdu:111220569|K06699 proteasome activator subunit 4 | (RefSeq) psme4; proteasome activator complex subunit 4 isoform X1	Proteasome (ko03050)	[S]	Function unknown	Proteasome-substrate-size regulator, mid region	--	S	Function unknown	PREDICTED: proteasome activator complex subunit 4-like isoform X6 [Branchiostoma belcheri]
EVM0017880	novel_miR_594	--	--	Biological Process: syncytium formation by plasma membrane fusion (GO:0000768);; Biological Process: cell morphogenesis (GO:0000902);; Biological Process: cell morphogenesis involved in differentiation (GO:0000904);; Biological Process: eye development (GO:0001654);; Biological Process: embryonic development via the syncytial blastoderm (GO:0001700);; Biological Process: compound eye morphogenesi…	K05730|0.0e+00|lcf:108880293|K05730 guanine nucleotide exchange factor VAV | (RefSeq) vav2; guanine nucleotide exchange factor VAV2 isoform X1	Regulation of actin cytoskeleton (ko04810)	[T]	Signal transduction mechanisms	RhoGEF domain	Protein vav-1 OS=Caenorhabditis elegans OX=6239 GN=vav-1 PE=1 SV=1	T	Signal transduction mechanisms	PREDICTED: guanine nucleotide exchange factor VAV2-like isoform X3 [Branchiostoma belcheri]
EVM0002499	novel_miR_594	--	--	Biological Process: regulation of neurotransmitter levels (GO:0001505);; Cellular Component: cellular_component (GO:0005575);; Cellular Component: intracellular (GO:0005622);; Cellular Component: cell (GO:0005623);; Cellular Component: cytoplasm (GO:0005737);; Cellular Component: cytoskeleton (GO:0005856);; Cellular Component: cell cortex (GO:0005938);; Biological Process: transport (GO:0006810);…	K15291|0.0e+00|sdu:111220678|K15291 regulating synaptic membrane exocytosis protein 1 | (RefSeq) regulating synaptic membrane exocytosis protein 1-like	--	[U]	Intracellular trafficking, secretion, and vesicular transport	C2 domain	Rab-3-interacting molecule unc-10 OS=Caenorhabditis elegans OX=6239 GN=unc-10 PE=2 SV=2	U	Intracellular trafficking, secretion, and vesicular transport	RIMS2 [Mytilus coruscus]
EVM0013996	novel_miR_594	--	--	Cellular Component: collagen trimer (GO:0005581);;	K08135|3.5e-258|malb:109961271|K08135 collagen type XV alpha | (RefSeq) collagen alpha-1(XVIII) chain-like	--	[W]	Extracellular structures	Collagenase NC10 and Endostatin	--	W	Extracellular structures	collagen alpha-1(XVIII) chain [Tetranychus urticae]
EVM0016085	novel_miR_594	--	--	Molecular Function: phosphatidylinositol phospholipase C activity (GO:0004435);; Molecular Function: calcium ion binding (GO:0005509);; Biological Process: lipid metabolic process (GO:0006629);; Biological Process: signal transduction (GO:0007165);; Biological Process: lipid catabolic process (GO:0016042);; Biological Process: inositol trisphosphate biosynthetic process (GO:0032959);; Biological …	K05857|0.0e+00|sdu:111237064|K05857 phosphatidylinositol phospholipase C, delta [EC:3.1.4.11] | (RefSeq) 1-phosphatidylinositol 4,5-bisphosphate phosphodiesterase delta-3-A-like	Phosphatidylinositol signaling system (ko04070)	[T]	Signal transduction mechanisms	Phosphatidylinositol-specific phospholipase C, X domain	1-phosphatidylinositol 4,5-bisphosphate phosphodiesterase OS=Dictyostelium discoideum OX=44689 GN=plc PE=2 SV=1	I	Lipid transport and metabolism	1-phosphatidylinositol 4,5-bisphosphate phosphodiesterase delta-4-like isoform X3 [Acanthaster planci]
EVM0006211	novel_miR_594	--	--	--	K12799|4.9e-18|mze:112429886|K12799 apoptosis-associated speck-like protein containing a CARD | (RefSeq) apoptosis-associated speck-like protein containing a CARD isoform X1	Salmonella infection (ko05132)	--	--	PAAD/DAPIN/Pyrin domain	--	--	--	predicted protein, partial [Nematostella vectensis]
EVM0002151	novel_miR_594	--	--	Molecular Function: guanyl-nucleotide exchange factor activity (GO:0005085);; Molecular Function: Rho guanyl-nucleotide exchange factor activity (GO:0005089);; Biological Process: regulation of Rho protein signal transduction (GO:0035023);;	K24316|0.0e+00|lco:104925767|K24316 Rho guanine nucleotide exchange factor 40 | (RefSeq) rho guanine nucleotide exchange factor 40-like isoform X1	--	[T]	Signal transduction mechanisms	RhoGEF domain	--	T	Signal transduction mechanisms	PREDICTED: pleckstrin homology domain-containing family G member 4B-like [Priapulus caudatus]
EVM0006220	novel_miR_594	--	--	Biological Process: reproduction (GO:0000003);; Biological Process: G2/M transition of mitotic cell cycle (GO:0000086);; Biological Process: establishment of mitotic spindle orientation (GO:0000132);; Biological Process: microtubule cytoskeleton organization (GO:0000226);; Cellular Component: pericentriolar material (GO:0000242);; Biological Process: mitotic cell cycle (GO:0000278);; Biological P…	K16542|0.0e+00|sdu:111236169|K16542 CDK5 regulatory subunit-associated protein 2 | (RefSeq) myomegalin-like	--	--	--	Centrosomin N-terminal motif 1	Centrosomin OS=Drosophila melanogaster OX=7227 GN=cnn PE=1 SV=3	S	Function unknown	Mt-myomegalin, partial [Molgula tectiformis]
EVM0024198	novel_miR_594	--	--	Molecular Function: nucleic acid binding (GO:0003676);; Molecular Function: zinc ion binding (GO:0008270);;	K13203|0.0e+00|lco:104926065|K13203 zinc finger RNA-binding protein | (RefSeq) zfr; zinc finger RNA-binding protein	--	[R]	General function prediction only	DZF domain	--	A	RNA processing and modification	ZFR [Mytilus coruscus]
EVM0012065	novel_miR_594	--	--	Biological Process: reproduction (GO:0000003);; Molecular Function: transcription regulatory region sequence-specific DNA binding (GO:0000976);; Molecular Function: RNA polymerase II regulatory region sequence-specific DNA binding (GO:0000977);; Molecular Function: RNA polymerase II core promoter proximal region sequence-specific DNA binding (GO:0000978);; Molecular Function: RNA polymerase II tr…	K19486|2.1e-210|lco:104932319|K19486 zinc finger protein PLAGL2 | (RefSeq) zinc finger protein PLAGL2-like	--	[R]	General function prediction only	Zinc finger, C2H2 type	--	K	Transcription	unnamed protein product [Callosobruchus maculatus]
EVM0020203	novel_miR_594	--	--	Biological Process: transition metal ion transport (GO:0000041);; Molecular Function: nucleotide binding (GO:0000166);; Biological Process: skeletal system development (GO:0001501);; Biological Process: ossification (GO:0001503);; Biological Process: action potential (GO:0001508);; Biological Process: response to hypoxia (GO:0001666);; Biological Process: morphogenesis of an epithelium (GO:000200…
EVM0023057	novel_miR_594	--	--	Biological Process: regulation of protein phosphorylation (GO:0001932);; Biological Process: positive regulation of protein phosphorylation (GO:0001934);; Molecular Function: molecular_function (GO:0003674);; Molecular Function: receptor binding (GO:0005102);; Molecular Function: insulin receptor binding (GO:0005158);; Molecular Function: binding (GO:0005488);; Molecular Function: protein binding…	K11797|0.0e+00|lcf:108898064|K11797 PH-interacting protein | (RefSeq) phip; LOW QUALITY PROTEIN: PH-interacting protein	--	[R]	General function prediction only	Bromodomain	Bromodomain and WD repeat-containing DDB_G0285837 OS=Dictyostelium discoideum OX=44689 GN=DDB_G0285837 PE=4 SV=1	O	Posttranslational modification, protein turnover, chaperones	PREDICTED: PH-interacting protein-like [Saccoglossus kowalevskii]
EVM0017546	novel_miR_594	--	--	Molecular Function: molecular_function (GO:0003674);; Molecular Function: chromatin binding (GO:0003682);; Molecular Function: binding (GO:0005488);; Molecular Function: protein binding (GO:0005515);; Cellular Component: cellular_component (GO:0005575);; Cellular Component: intracellular (GO:0005622);; Cellular Component: cell (GO:0005623);; Cellular Component: nucleus (GO:0005634);; Cellular Com…	K20805|5.1e-238|lco:104938047|K20805 E3 ubiquitin-protein ligase RNF169 [EC:2.3.2.31] | (RefSeq) rnf169; E3 ubiquitin-protein ligase RNF169	--	--	--	--	--	S	Function unknown	PREDICTED: E3 ubiquitin-protein ligase RNF169-like [Branchiostoma belcheri]
EVM0001063	novel_miR_594	--	--	Biological Process: protein polyubiquitination (GO:0000209);; Molecular Function: zinc ion binding (GO:0008270);; Biological Process: proteasome-mediated ubiquitin-dependent protein catabolic process (GO:0043161);; Molecular Function: ubiquitin protein ligase activity (GO:0061630);;	K11997|0.0e+00|lco:109142160|K11997 tripartite motif-containing protein 2/3 | (RefSeq) trim2; tripartite motif-containing protein 2 isoform X1	--	[O]	Posttranslational modification, protein turnover, chaperones	NHL repeat	RING finger protein nhl-1 OS=Caenorhabditis elegans OX=6239 GN=nhl-1 PE=1 SV=2	O	Posttranslational modification, protein turnover, chaperones	TRIM2_3 [Mytilus coruscus]
EVM0010748	novel_miR_594	--	--	Cellular Component: transcription factor TFIIIB complex (GO:0000126);; Molecular Function: RNA polymerase III type 3 promoter sequence-specific DNA binding (GO:0001006);; Molecular Function: RNA polymerase III regulatory region DNA binding (GO:0001016);; Molecular Function: RNA polymerase III type 3 promoter DNA binding (GO:0001032);; Molecular Function: regulatory region nucleic acid binding (GO…	K15197|6.1e-208|sdu:111234217|K15197 transcription factor IIIB 50 kDa subunit | (RefSeq) brf2; transcription factor IIIB 50 kDa subunit	--	[K]	Transcription	Transcription factor TFIIB repeat	--	K	Transcription	transcription factor IIIB 50 kDa subunit-like [Limulus polyphemus]
EVM0004432	novel_miR_594	[T]	Signal transduction mechanisms	Biological Process: embryonic development via the syncytial blastoderm (GO:0001700);; Biological Process: regulation of heart rate (GO:0002027);; Biological Process: system process (GO:0003008);; Biological Process: muscle system process (GO:0003012);; Biological Process: circulatory system process (GO:0003013);; Biological Process: heart process (GO:0003015);; Molecular Function: molecular_funct…	K04930|0.0e+00|mze:101486129|K04930 potassium voltage-gated channel KQT-like subfamily member 5 | (RefSeq) potassium voltage-gated channel subfamily KQT member 5 isoform X1	--	[P]	Inorganic ion transport and metabolism	KCNQ voltage-gated potassium channel	--	P	Inorganic ion transport and metabolism	potassium voltage-gated channel subfamily KQT member 1 isoform X6 [Ceratitis capitata]
EVM0000439	novel_miR_594	--	--	--	K23222|1.9e-124|malb:109952077|K23222 nuclease HARBI1 [EC:3.1.-.-] | (RefSeq) putative nuclease HARBI1	--	--	--	DDE superfamily endonuclease	--	L	Replication, recombination and repair	putative nuclease HARBI1 [Mizuhopecten yessoensis]
EVM0016389	novel_miR_594	--	--	Biological Process: protein polyubiquitination (GO:0000209);; Molecular Function: protease binding (GO:0002020);; Biological Process: positive regulation of antimicrobial peptide production (GO:0002225);; Biological Process: regulation of immune system process (GO:0002682);; Biological Process: positive regulation of immune system process (GO:0002684);; Biological Process: regulation of immune ef…	K16060|0.0e+00|sdu:111234415|K16060 baculoviral IAP repeat-containing protein 2/3 | (RefSeq) inhibitor of apoptosis protein-like	Herpes simplex virus 1 infection (ko05168)	[DR]	--	Inhibitor of Apoptosis domain	Death-associated inhibitor of apoptosis 2 OS=Drosophila melanogaster OX=7227 GN=Diap2 PE=1 SV=3	O	Posttranslational modification, protein turnover, chaperones	uncharacterized protein LOC106151930 [Lingula anatina]
EVM0019784	novel_miR_594	--	--	Molecular Function: metal ion binding (GO:0046872);;	K14365|3.2e-128|mdo:103105600|K14365 four and a half LIM domains protein 1 | (RefSeq) FHL1; four and a half LIM domains 1	JAK-STAT signaling pathway (ko04630)	[TZR]	--	LIM domain	--	--	--	prickle planar cell polarity protein 3-A-like isoform X1 [Centruroides sculpturatus]
EVM0008625	novel_miR_594	[J]	Translation, ribosomal structure and biogenesis	Biological Process: mRNA splicing, via spliceosome (GO:0000398);; Molecular Function: RNA binding (GO:0003723);; Cellular Component: nucleus (GO:0005634);; Cellular Component: U2 snRNP (GO:0005686);; Cellular Component: ribonucleoprotein complex (GO:1990904);;	K13201|1.7e-227|lco:104924987|K13201 nucleolysin TIA-1/TIAR | (RefSeq) nucleolysin TIA-1	--	[AJ]	--	RNA recognition motif. (a.k.a. RRM, RBD, or RNP domain)	Heterogeneous nuclear ribonucleoprotein 27C OS=Drosophila melanogaster OX=7227 GN=Hrb27C PE=1 SV=2	A	RNA processing and modification	PREDICTED: nucleolysin TIA-1 isoform p40-like isoform X3 [Saccoglossus kowalevskii]
EVM0002436	novel_miR_594	--	--	Biological Process: response to hypoxia (GO:0001666);; Biological Process: immune effector process (GO:0002252);; Biological Process: immune system process (GO:0002376);; Molecular Function: molecular_function (GO:0003674);; Molecular Function: binding (GO:0005488);; Molecular Function: protein binding (GO:0005515);; Molecular Function: lamin binding (GO:0005521);; Cellular Component: cellular_co…	K15465|6.5e-115|lco:104923609|K15465 BCL2/adenovirus E1B 19 kDa protein-interacting protein 3-like | (RefSeq) BCL2/adenovirus E1B 19 kDa protein-interacting protein 3-like	Mitophagy - animal (ko04137)	--	--	BNIP3	--	S	Function unknown	BCL2/adenovirus E1B 19 kDa protein-interacting protein 3-like [Acanthaster planci]
EVM0004773	novel_miR_594	--	--	Biological Process: microtubule cytoskeleton organization (GO:0000226);; Biological Process: tissue homeostasis (GO:0001894);; Biological Process: retina homeostasis (GO:0001895);; Cellular Component: photoreceptor inner segment (GO:0001917);; Biological Process: system process (GO:0003008);; Molecular Function: molecular_function (GO:0003674);; Molecular Function: actin binding (GO:0003779);; Mo…	K16469|1.4e-243|pki:111853442|K16469 rootletin | (RefSeq) crocc; rootletin isoform X1	--	--	--	Ciliary rootlet component, centrosome cohesion	--	S	Function unknown	rootletin-like isoform X3 [Asterias rubens]
EVM0014675	novel_miR_594	--	--	Cellular Component: ruffle (GO:0001726);; Molecular Function: integrin binding (GO:0005178);; Molecular Function: structural constituent of cytoskeleton (GO:0005200);; Cellular Component: cytoskeleton (GO:0005856);; Cellular Component: plasma membrane (GO:0005886);; Cellular Component: focal adhesion (GO:0005925);; Molecular Function: actin filament binding (GO:0051015);; Biological Process: cell…	K06271|0.0e+00|lco:104917849|K06271 talin | (RefSeq) tln2; talin-2 isoform X4	Focal adhesion (ko04510)	[Z]	Cytoskeleton	I/LWEQ domain	Talin-B OS=Dictyostelium discoideum OX=44689 GN=talB PE=2 SV=1	Z	Cytoskeleton	talin-1-like isoform X7 [Acanthaster planci]
EVM0003543	novel_miR_594	--	--	--	K12652|2.1e-283|lco:104925154|K12652 TANK-binding kinase 1-binding protein | (RefSeq) tbkbp1; TANK-binding kinase 1-binding protein 1	RIG-I-like receptor signaling pathway (ko04622)	--	--	TBD domain	--	--	--	--
EVM0010191	novel_miR_594	[Q]	Secondary metabolites biosynthesis, transport and catabolism	Molecular Function: catalytic activity (GO:0003824);;	--	--	[R]	General function prediction only	AMP-binding enzyme	Disco-interacting protein 2 OS=Drosophila melanogaster OX=7227 GN=DIP2 PE=1 SV=2	--	--	PREDICTED: LOW QUALITY PROTEIN: disco-interacting protein 2 homolog C-like [Branchiostoma belcheri]
EVM0008754	novel_miR_594	--	--	Cellular Component: integral component of membrane (GO:0016021);;	K16897|3.3e-157|tng:GSTEN00008935G001|K16897 two pore calcium channel protein 3 | (RefSeq) unnamed protein product	--	--	--	--	--	--	--	Transmembrane protein 246 [Daphnia magna]
EVM0012053	novel_miR_594	[T]	Signal transduction mechanisms	Molecular Function: guanylate cyclase activity (GO:0004383);; Molecular Function: heme binding (GO:0020037);; Biological Process: intracellular signal transduction (GO:0035556);;	K01769|0.0e+00|lcf:108899202|K01769 guanylate cyclase, other [EC:4.6.1.2] | (RefSeq) soluble guanylate cyclase 88E-like	Purine metabolism (ko00230)	[F]	Nucleotide transport and metabolism	Heme NO binding associated	Soluble guanylate cyclase 88E OS=Drosophila melanogaster OX=7227 GN=Gyc88E PE=1 SV=4	F	Nucleotide transport and metabolism	PREDICTED: soluble guanylate cyclase 88E-like isoform X3 [Branchiostoma belcheri]
EVM0023229	novel_miR_594	--	--	--	K11703|1.7e-13|nni:104013853|K11703 collagen beta-1,O-galactosyltransferase [EC:2.4.1.50] | (RefSeq) COLGALT1; LOW QUALITY PROTEIN: procollagen galactosyltransferase 1	Other types of O-glycan biosynthesis (ko00514)	--	--	--	--	--	--	--
EVM0007133	novel_miR_594	--	--	Biological Process: system process (GO:0003008);; Molecular Function: protein binding (GO:0005515);; Biological Process: sensory perception (GO:0007600);; Biological Process: sensory perception of chemical stimulus (GO:0007606);; Biological Process: sensory perception of smell (GO:0007608);; Biological Process: biological_process (GO:0008150);; Biological Process: multicellular organismal process…	--	--	[R]	General function prediction only	Lymphocyte signaling adaptor protein	--	S	Function unknown	uncharacterized protein LOC107439224 isoform X1 [Parasteatoda tepidariorum]
EVM0000201	novel_miR_594	--	--	--	--	--	--	--	Domain of unknown function (DUF3342)	--	S	Function unknown	uncharacterized protein KIAA1841-like isoform X4 [Crassostrea virginica]
EVM0001199	novel_miR_594	--	--	Biological Process: reproduction (GO:0000003);; Cellular Component: histone deacetylase complex (GO:0000118);; Biological Process: negative regulation of transcription from RNA polymerase II promoter (GO:0000122);; Cellular Component: nuclear chromosome (GO:0000228);; Cellular Component: chromatin (GO:0000785);; Cellular Component: nuclear chromatin (GO:0000790);; Molecular Function: transcriptio…	K11446|0.0e+00|sdu:111234913|K11446 [histone H3]-trimethyl-L-lysine4 demethylase [EC:1.14.11.67] | (RefSeq) kdm5c; lysine-specific demethylase 5C isoform X1	--	[R]	General function prediction only	PLU-1-like protein	Lysine-specific demethylase lid OS=Drosophila melanogaster OX=7227 GN=lid PE=1 SV=1	K	Transcription	PREDICTED: lysine-specific demethylase 5C-like isoform X3 [Branchiostoma belcheri]
EVM0022176	novel_miR_594	[T]	Signal transduction mechanisms	Molecular Function: protein serine/threonine/tyrosine kinase activity (GO:0004712);; Molecular Function: ATP binding (GO:0005524);; Biological Process: mitotic cell cycle checkpoint (GO:0007093);; Biological Process: chromosome separation (GO:0051304);;	K08866|0.0e+00|lco:104929948|K08866 serine/threonine-protein kinase TTK/MPS1 [EC:2.7.12.1] | (RefSeq) ttk; dual specificity protein kinase TTK	Cell cycle (ko04110)	[D]	Cell cycle control, cell division, chromosome partitioning	Protein kinase domain	Probable serine/threonine-protein kinase mps1 OS=Dictyostelium discoideum OX=44689 GN=mps1 PE=3 SV=1	T	Signal transduction mechanisms	dual specificity protein kinase Ttk-like isoform X2 [Lingula anatina]
EVM0003152	novel_miR_594	--	--	Molecular Function: lipid binding (GO:0008289);;	K08752|1.5e-66|sdu:111223038|K08752 fatty acid-binding protein 3, muscle and heart | (RefSeq) fatty acid-binding protein, heart-like	PPAR signaling pathway (ko03320)	[I]	Lipid transport and metabolism	Lipocalin / cytosolic fatty-acid binding protein family	Fatty acid-binding protein homolog 6 OS=Caenorhabditis elegans OX=6239 GN=lbp-6 PE=1 SV=1	I	Lipid transport and metabolism	fatty acid binding protein [Eriocheir sinensis]
EVM0013755	novel_miR_594	--	--	--	K10683|0.0e+00|lco:104928915|K10683 BRCA1-associated RING domain protein 1 | (RefSeq) bard1; BRCA1-associated RING domain protein 1	Homologous recombination (ko03440)	[LK]	--	Ankyrin repeats (3 copies)	--	--	--	BRCA1-associated RING domain protein 1-like [Acanthaster planci]
EVM0008656	novel_miR_594	[E]	Amino acid transport and metabolism	Molecular Function: molecular_function (GO:0003674);; Molecular Function: transporter activity (GO:0005215);; Cellular Component: cellular_component (GO:0005575);; Biological Process: transport (GO:0006810);; Biological Process: ion transport (GO:0006811);; Biological Process: cation transport (GO:0006812);; Biological Process: potassium ion transport (GO:0006813);; Biological Process: anion tran…	K14429|0.0e+00|sdu:111239005|K14429 solute carrier family 12 (potassium/chloride transporters), member 9 | (RefSeq) solute carrier family 12 member 9-like	--	[E]	Amino acid transport and metabolism	Amino acid permease	Bumetanide-sensitive sodium-(potassium)-chloride cotransporter OS=Manduca sexta OX=7130 PE=2 SV=1	E	Amino acid transport and metabolism	PREDICTED: solute carrier family 12 member 9-like [Branchiostoma belcheri]
EVM0005478	novel_miR_594	--	--	Molecular Function: metal ion binding (GO:0046872);;	K19749|3.6e-28|uah:113271298|K19749 retinoic acid-induced protein 1 | (RefSeq) RAI1; retinoic acid-induced protein 1	--	--	--	PHD-zinc-finger like domain	--	K	Transcription	hypothetical protein CAPTEDRAFT_182744 [Capitella teleta]
EVM0000844	novel_miR_594	[F]	Nucleotide transport and metabolism	Biological Process: urogenital system development (GO:0001655);; Molecular Function: G-protein coupled receptor binding (GO:0001664);; Biological Process: kidney development (GO:0001822);; Biological Process: regulation of protein phosphorylation (GO:0001932);; Biological Process: positive regulation of protein phosphorylation (GO:0001934);; Biological Process: postsynaptic membrane organization …	K06112|0.0e+00|myb:102260061|K06112 membrane-associated guanylate kinase-related | (RefSeq) MAGI3; membrane associated guanylate kinase, WW and PDZ domain containing 3	Rap1 signaling pathway (ko04015)	[R]	General function prediction only	PDZ domain	Disks large homolog 1 OS=Caenorhabditis elegans OX=6239 GN=dlg-1 PE=1 SV=1	O	Posttranslational modification, protein turnover, chaperones	membrane-associated guanylate kinase, WW and PDZ domain-containing protein 2 [Phallusia mammillata]
EVM0005909	novel_miR_594	--	--	Molecular Function: phospholipid transporter activity (GO:0005548);; Biological Process: phospholipid transport (GO:0015914);; Molecular Function: metal ion binding (GO:0046872);;	K24069|0.0e+00|lco:104936399|K24069 membrane-associated phosphatidylinositol transfer protein | (RefSeq) membrane-associated phosphatidylinositol transfer protein 2 isoform X1	--	[IT]	--	Phosphatidylinositol transfer protein	Protein retinal degeneration B OS=Drosophila melanogaster OX=7227 GN=rdgB PE=1 SV=2	--	--	protein retinal degeneration B isoform X1 [Lingula anatina]
EVM0021950	novel_miR_594	--	--	Biological Process: reproduction (GO:0000003);; Biological Process: blood vessel development (GO:0001568);; Biological Process: vasculature development (GO:0001944);; Biological Process: developmental process involved in reproduction (GO:0003006);; Biological Process: heart valve development (GO:0003170);; Biological Process: heart valve morphogenesis (GO:0003179);; Biological Process: ventricula…	K09609|0.0e+00|sdu:111229676|K09609 a disintegrin and metalloproteinase with thrombospondin motifs 20 [EC:3.4.24.-] | (RefSeq) A disintegrin and metalloproteinase with thrombospondin motifs 20-like	--	[O]	Posttranslational modification, protein turnover, chaperones	Thrombospondin type 1 domain	A disintegrin and metalloproteinase with thrombospondin motifs gon-1 OS=Caenorhabditis elegans OX=6239 GN=gon-1 PE=1 SV=3	O	Posttranslational modification, protein turnover, chaperones	PREDICTED: A disintegrin and metalloproteinase with thrombospondin motifs 9-like isoform X3 [Branchiostoma belcheri]
EVM0021999	novel_miR_594	--	--	Biological Process: RNA splicing, via transesterification reactions (GO:0000375);; Biological Process: RNA splicing, via transesterification reactions with bulged adenosine as nucleophile (GO:0000377);; Biological Process: mRNA splicing, via spliceosome (GO:0000398);; Biological Process: protein peptidyl-prolyl isomerization (GO:0000413);; Molecular Function: molecular_function (GO:0003674);; Mol…	K12740|4.1e-302|lco:104936958|K12740 NK-tumor recognition protein | (RefSeq) nktr; NK-tumor recognition protein isoform X5	--	[O]	Posttranslational modification, protein turnover, chaperones	Cyclophilin type peptidyl-prolyl cis-trans isomerase/CLD	Peptidyl-prolyl cis-trans isomerase 1 OS=Brugia malayi OX=6279 GN=CYP-1 PE=1 SV=1	O	Posttranslational modification, protein turnover, chaperones	PREDICTED: peptidyl-prolyl cis-trans isomerase G-like [Branchiostoma belcheri]
EVM0021515	novel_miR_594	--	--	Molecular Function: cytokine activity (GO:0005125);; Cellular Component: extracellular region (GO:0005576);; Biological Process: immune response (GO:0006955);;	K05420|3.3e-98|lco:104924550|K05420 ciliary neurotrophic factor | (RefSeq) uncharacterized protein LOC104924550	Cytokine-cytokine receptor interaction (ko04060)	--	--	LIF / OSM family	--	--	--	--
EVM0006170	novel_miR_594	--	--	Biological Process: reproduction (GO:0000003);; Biological Process: regulation of cyclin-dependent protein serine/threonine kinase activity (GO:0000079);; Biological Process: G2/M transition of mitotic cell cycle (GO:0000086);; Biological Process: MAPK cascade (GO:0000165);; Biological Process: activation of MAPKK activity (GO:0000186);; Biological Process: mitotic cell cycle (GO:0000278);; Biolo…
EVM0003860	novel_miR_594	--	--	Molecular Function: carbohydrate binding (GO:0030246);;	K18273|0.0e+00|nni:104012603|K18273 alpha-tectorin | (RefSeq) IgGFc-binding protein-like	--	[WV]	--	von Willebrand factor type D domain	Hemocytin OS=Bombyx mori OX=7091 PE=2 SV=1	--	--	PREDICTED: IgGFc-binding protein-like [Branchiostoma belcheri]
EVM0013277	novel_miR_594	--	--	Molecular Function: molecular_function (GO:0003674);; Molecular Function: binding (GO:0005488);; Molecular Function: protein binding (GO:0005515);; Cellular Component: cellular_component (GO:0005575);; Cellular Component: cell (GO:0005623);; Cellular Component: axon (GO:0030424);; Molecular Function: GTPase activating protein binding (GO:0032794);; Cellular Component: cell projection (GO:0042995)…	K06095|0.0e+00|lcf:108896459|K06095 multiple PDZ domain protein | (RefSeq) multiple PDZ domain protein-like	Tight junction (ko04530)	[S]	Function unknown	PDZ domain	Patj homolog OS=Drosophila melanogaster OX=7227 GN=Patj PE=1 SV=2	F	Nucleotide transport and metabolism	PREDICTED: multiple PDZ domain protein-like [Branchiostoma belcheri]
EVM0012668	novel_miR_594	--	--	Biological Process: liver development (GO:0001889);; Molecular Function: DNA binding (GO:0003677);; Cellular Component: nucleus (GO:0005634);; Biological Process: regulation of transcription from RNA polymerase II promoter (GO:0006357);; Biological Process: insulin secretion (GO:0030073);; Biological Process: pancreas development (GO:0031016);; Biological Process: positive regulation of transcrip…	K08034|1.4e-310|sdu:111232335|K08034 transcription factor 2, hepatocyte nuclear factor 1-beta | (RefSeq) hnf1b; hepatocyte nuclear factor 1-beta isoform X1	--	--	--	Hepatocyte nuclear factor 1 (HNF-1), beta isoform C terminus	--	K	Transcription	PREDICTED: hepatocyte nuclear factor 1-beta-A-like isoform X1 [Branchiostoma belcheri]
EVM0020941	novel_miR_594	--	--	Molecular Function: protein binding (GO:0005515);; Biological Process: signal transduction (GO:0007165);;	K04390|6.6e-70|lco:104929632|K04390 tumor necrosis factor receptor superfamily member 6 | (RefSeq) tumor necrosis factor receptor superfamily member 26 isoform X1	Herpes simplex virus 1 infection (ko05168)	--	--	TNFR/NGFR cysteine-rich region	--	--	--	--
EVM0023384	novel_miR_594	[O]	Posttranslational modification, protein turnover, chaperones	Biological Process: regulation of chromatin assembly or disassembly (GO:0001672);; Molecular Function: molecular_function (GO:0003674);; Molecular Function: chromatin binding (GO:0003682);; Molecular Function: catalytic activity (GO:0003824);; Molecular Function: binding (GO:0005488);; Molecular Function: protein binding (GO:0005515);; Molecular Function: ATP binding (GO:0005524);; Cellular Compo…	K22531|0.0e+00|lcf:108891256|K22531 ATPase family AAA domain-containing protein 2 [EC:3.6.1.-] | (RefSeq) ATPase family AAA domain-containing protein 2-like isoform X1	--	[O]	Posttranslational modification, protein turnover, chaperones	ATPase family associated with various cellular activities (AAA)	Tat-binding homolog 7 OS=Caenorhabditis elegans OX=6239 GN=lex-1 PE=1 SV=3	O	Posttranslational modification, protein turnover, chaperones	PREDICTED: LOW QUALITY PROTEIN: ATPase family AAA domain-containing protein 2-like [Saccoglossus kowalevskii]
EVM0014617	novel_miR_594	--	--	Molecular Function: RNA binding (GO:0003723);;	K18757|0.0e+00|sdu:111234427|K18757 la-related protein 1 | (RefSeq) larp1; la-related protein 1 isoform X1	--	[OJ]	--	La domain	La-related protein 1 OS=Drosophila melanogaster OX=7227 GN=larp PE=1 SV=5	--	--	PREDICTED: la-related protein 1-like isoform X2 [Branchiostoma belcheri]
EVM0014718	novel_miR_594	--	--	Cellular Component: integral component of membrane (GO:0016021);; Biological Process: vesicle-mediated transport (GO:0016192);; Molecular Function: metal ion binding (GO:0046872);; Biological Process: endoplasmic reticulum tubular network formation (GO:0071787);; Biological Process: protein localization to plasma membrane (GO:0072659);;	K19368|8.9e-206|lco:109139109|K19368 protrudin | (RefSeq) zfyve27; protrudin isoform X1	Endocytosis (ko04144)	--	--	FYVE zinc finger	--	--	--	PREDICTED: protrudin-like isoform X2 [Branchiostoma belcheri]
EVM0002372	novel_miR_594	--	--	--	K07603|2.3e-48|mdo:100022232|K07603 collagen type XVII alpha | (RefSeq) COL17A1; collagen type XVII alpha 1 chain	Protein digestion and absorption (ko04974)	[W]	Extracellular structures	Collagen triple helix repeat (20 copies)	--	--	--	--
EVM0006398	novel_miR_594	--	--	Biological Process: MAPK cascade (GO:0000165);; Biological Process: eye development (GO:0001654);; Biological Process: embryonic development via the syncytial blastoderm (GO:0001700);; Biological Process: in utero embryonic development (GO:0001701);; Biological Process: cell fate specification (GO:0001708);; Biological Process: compound eye morphogenesis (GO:0001745);; Biological Process: morphog…	K05701|0.0e+00|lcf:108889662|K05701 tight junction protein 1 | (RefSeq) tight junction protein ZO-1-like isoform X1	Gap junction (ko04540)	[T]	Signal transduction mechanisms	PDZ domain	Disks large 1 tumor suppressor protein OS=Drosophila melanogaster OX=7227 GN=dlg1 PE=1 SV=2	T	Signal transduction mechanisms	PREDICTED: tight junction protein ZO-1-like [Branchiostoma belcheri]
EVM0021716	novel_miR_594	[IQR]	--	Molecular Function: nucleotide binding (GO:0000166);; Biological Process: cell morphogenesis (GO:0000902);; Biological Process: cell morphogenesis involved in differentiation (GO:0000904);; Biological Process: regulation of neurotransmitter levels (GO:0001505);; Molecular Function: molecular_function (GO:0003674);; Molecular Function: catalytic activity (GO:0003824);; Molecular Function: aldo-ket…	K00072|4.1e-113|lco:104920805|K00072 sepiapterin reductase [EC:1.1.1.153] | (RefSeq) sepiapterin reductase	Folate biosynthesis (ko00790)	[Q]	Secondary metabolites biosynthesis, transport and catabolism	short chain dehydrogenase	Sepiapterin reductase OS=Dictyostelium discoideum OX=44689 GN=sprA PE=1 SV=1	Q	Secondary metabolites biosynthesis, transport and catabolism	sepiapterin reductase [Strongylocentrotus purpuratus]
EVM0002234	novel_miR_594	--	--	Cellular Component: Golgi membrane (GO:0000139);; Molecular Function: molecular_function (GO:0003674);; Molecular Function: KDEL sequence binding (GO:0005046);; Molecular Function: signal sequence binding (GO:0005048);; Molecular Function: binding (GO:0005488);; Cellular Component: cellular_component (GO:0005575);; Cellular Component: intracellular (GO:0005622);; Cellular Component: cell (GO:0005…	K10949|1.4e-114|lcf:108877617|K10949 ER lumen protein retaining receptor | (RefSeq) kdelr3; ER lumen protein-retaining receptor 3	--	[U]	Intracellular trafficking, secretion, and vesicular transport	ER lumen protein retaining receptor	ER lumen protein-retaining receptor OS=Drosophila melanogaster OX=7227 GN=KdelR PE=2 SV=1	U	Intracellular trafficking, secretion, and vesicular transport	erd2 KDEL receptor [Phallusia mammillata]
EVM0009587	novel_miR_594	--	--	Cellular Component: nuclear chromosome (GO:0000228);; Cellular Component: chromatin (GO:0000785);; Cellular Component: nuclear chromatin (GO:0000790);; Biological Process: regulation of chromatin assembly or disassembly (GO:0001672);; Molecular Function: molecular_function (GO:0003674);; Molecular Function: nucleic acid binding (GO:0003676);; Molecular Function: DNA binding (GO:0003677);; Molecul…	K11655|0.0e+00|lco:104939634|K11655 bromodomain adjacent to zinc finger domain protein 1A | (RefSeq) baz1a; bromodomain adjacent to zinc finger domain protein 1A	--	[B]	Chromatin structure and dynamics	ATP-utilising chromatin assembly and remodelling N-terminal	Transcription initiation factor TFIID subunit 1 OS=Drosophila melanogaster OX=7227 GN=Taf1 PE=1 SV=3	B	Chromatin structure and dynamics	bromodomain adjacent to zinc finger domain protein 1A-like isoform X1 [Pomacea canaliculata]
EVM0017675	novel_miR_594	[F]	Nucleotide transport and metabolism	Molecular Function: ATP binding (GO:0005524);; Cellular Component: integral component of membrane (GO:0016021);; Molecular Function: hydrolase activity (GO:0016787);;	K12305|0.0e+00|lcf:108878709|K12305 ectonucleoside triphosphate diphosphohydrolase 4 [EC:3.6.1.6] | (RefSeq) entpd4; ectonucleoside triphosphate diphosphohydrolase 4 isoform X1	Lysosome (ko04142)	[F]	Nucleotide transport and metabolism	GDA1/CD39 (nucleoside phosphatase) family	Nucleoside-diphosphatase mig-23 OS=Caenorhabditis elegans OX=6239 GN=mig-23 PE=1 SV=2	--	--	PREDICTED: ectonucleoside triphosphate diphosphohydrolase 4-like [Saccoglossus kowalevskii]
EVM0004553	novel_miR_594	[X]	Mobilome: prophages, transposons	Molecular Function: molecular_function (GO:0003674);; Molecular Function: transmembrane signaling receptor activity (GO:0004888);; Molecular Function: GABA-A receptor activity (GO:0004890);; Molecular Function: extracellular ligand-gated ion channel activity (GO:0005230);; Cellular Component: cellular_component (GO:0005575);; Cellular Component: cell (GO:0005623);; Cellular Component: plasma memb…	K05190|5.3e-271|lcf:108897897|K05190 gamma-aminobutyric acid receptor subunit rho | (RefSeq) LOW QUALITY PROTEIN: gamma-aminobutyric acid receptor subunit rho-2-like	Neuroactive ligand-receptor interaction (ko04080)	[T]	Signal transduction mechanisms	Neurotransmitter-gated ion-channel ligand binding domain	Gamma-aminobutyric acid receptor subunit beta OS=Lymnaea stagnalis OX=6523 PE=2 SV=1	T	Signal transduction mechanisms	PREDICTED: gamma-aminobutyric acid receptor subunit beta-3-like isoform X1 [Branchiostoma belcheri]
EVM0010616	novel_miR_594	--	--	Cellular Component: integral component of plasma membrane (GO:0005887);; Molecular Function: mechanically-gated ion channel activity (GO:0008381);;	K21988|0.0e+00|ncc:104961758|K21988 transmembrane channel-like protein | (RefSeq) transmembrane channel-like protein 1	--	--	--	TMC domain	Transmembrane channel-like protein 1 OS=Caenorhabditis elegans OX=6239 GN=tmc-1 PE=2 SV=2	S	Function unknown	PREDICTED: transmembrane channel-like protein 1 [Branchiostoma belcheri]
EVM0004725	novel_miR_594	[K]	Transcription	Molecular Function: protein kinase activity (GO:0004672);; Molecular Function: protein binding (GO:0005515);; Molecular Function: ATP binding (GO:0005524);; Molecular Function: GTP binding (GO:0005525);; Biological Process: protein phosphorylation (GO:0006468);;	K08844|0.0e+00|lco:104922606|K08844 leucine-rich repeat kinase 2 [EC:2.7.11.1] | (RefSeq) lrrk2; leucine-rich repeat serine/threonine-protein kinase 2	--	--	--	Protein kinase domain	Cyclic GMP-binding protein C OS=Dictyostelium discoideum OX=44689 GN=gbpC PE=1 SV=1	T	Signal transduction mechanisms	leucine-rich repeat serine/threonine-protein kinase 2-like isoform X2 [Acanthaster planci]
EVM0010834	novel_miR_594	--	--	Cellular Component: histone acetyltransferase complex (GO:0000123);; Biological Process: cell morphogenesis (GO:0000902);; Biological Process: cell morphogenesis involved in differentiation (GO:0000904);; Biological Process: blood vessel development (GO:0001568);; Biological Process: vasculogenesis (GO:0001570);; Biological Process: embryonic epithelial tube formation (GO:0001838);; Biological Pr…	K11349|0.0e+00|lco:104926577|K11349 bromodomain-containing protein 1 | (RefSeq) brd1; bromodomain-containing protein 1 isoform X1	--	[R]	General function prediction only	PHD-zinc-finger like domain	Protein lin-49 OS=Caenorhabditis elegans OX=6239 GN=lin-49 PE=1 SV=1	L	Replication, recombination and repair	peregrin-like isoform X4 [Acanthaster planci]
EVM0008437	novel_miR_594	--	--	Molecular Function: molecular_function (GO:0003674);; Molecular Function: catalytic activity (GO:0003824);; Molecular Function: adenosylmethionine decarboxylase activity (GO:0004014);; Cellular Component: cellular_component (GO:0005575);; Cellular Component: intracellular (GO:0005622);; Cellular Component: cell (GO:0005623);; Cellular Component: cytoplasm (GO:0005737);; Cellular Component: cytoso…	K01611|1.5e-192|lcf:108899323|K01611 S-adenosylmethionine decarboxylase [EC:4.1.1.50] | (RefSeq) amd1; S-adenosylmethionine decarboxylase proenzyme	Arginine and proline metabolism (ko00330)	[T]	Signal transduction mechanisms	Adenosylmethionine decarboxylase	S-adenosylmethionine decarboxylase proenzyme OS=Drosophila melanogaster OX=7227 GN=SamDC PE=2 SV=1	T	Signal transduction mechanisms	S-adenosylmethionine decarboxylase proenzyme [Frankliniella occidentalis]
EVM0013567	novel_miR_594	--	--	Molecular Function: nucleic acid binding (GO:0003676);; Biological Process: DNA integration (GO:0015074);;	K06065|1.5e-152|xma:102225078|K06065 nuclear receptor co-repressor 2 | (RefSeq) uncharacterized protein LOC102225078	Notch signaling pathway (ko04330)	--	--	RNase H-like domain found in reverse transcriptase	Retrovirus-related Pol polyprotein from transposon 17.6 OS=Drosophila melanogaster OX=7227 GN=pol PE=4 SV=1	L	Replication, recombination and repair	uncharacterized protein LOC110987973 [Acanthaster planci]
EVM0005021	novel_miR_594	--	--	Molecular Function: calcium ion binding (GO:0005509);; Molecular Function: phospholipid binding (GO:0005543);; Biological Process: chemical synaptic transmission (GO:0007268);; Molecular Function: diacylglycerol binding (GO:0019992);; Biological Process: intracellular signal transduction (GO:0035556);; Cellular Component: synapse (GO:0045202);;	K15293|0.0e+00|sdu:111229031|K15293 protein unc-13 A/B/C | (RefSeq) protein unc-13 homolog A-like	--	[TU]	--	C2 domain	Phorbol ester/diacylglycerol-binding protein unc-13 OS=Caenorhabditis elegans OX=6239 GN=unc-13 PE=1 SV=4	--	--	PREDICTED: protein unc-13 homolog B-like isoform X5 [Branchiostoma belcheri]
EVM0020698	novel_miR_594	--	--	Biological Process: system process (GO:0003008);; Molecular Function: molecular_function (GO:0003674);; Molecular Function: binding (GO:0005488);; Molecular Function: protein binding (GO:0005515);; Cellular Component: cellular_component (GO:0005575);; Biological Process: sensory perception (GO:0007600);; Biological Process: biological_process (GO:0008150);; Cellular Component: membrane (GO:001602…	--	--	[S]	Function unknown	AI-2E family transporter	--	S	Function unknown	transmembrane protein 245 [Lingula anatina]
EVM0013208	novel_miR_594	--	--	Molecular Function: protein binding (GO:0005515);; Cellular Component: adherens junction (GO:0005912);; Biological Process: embryonic body morphogenesis (GO:0010172);; Biological Process: regulation of actin cytoskeleton organization (GO:0032956);; Molecular Function: cadherin binding (GO:0045296);; Biological Process: cell-cell adhesion (GO:0098609);;	K18468|4.0e-135|tng:GSTEN00008787G001|K18468 vacuolar protein sorting-associated protein 35 | (RefSeq) unnamed protein product	Endocytosis (ko04144)	[TW]	--	Armadillo/beta-catenin-like repeat	--	--	--	catenin delta-2-like isoform X2 [Limulus polyphemus]
EVM0006007	novel_miR_594	[KL]	--	Biological Process: reproduction (GO:0000003);; Biological Process: negative regulation of transcription from RNA polymerase II promoter (GO:0000122);; Biological Process: meiotic spindle organization (GO:0000212);; Biological Process: microtubule cytoskeleton organization (GO:0000226);; Cellular Component: nuclear chromosome (GO:0000228);; Cellular Component: chromosome, centromeric region (GO:0…	K10779|0.0e+00|lcf:108893674|K10779 transcriptional regulator ATRX [EC:3.6.4.12] | (RefSeq) transcriptional regulator ATRX-like isoform X1	--	[K]	Transcription	SNF2 family N-terminal domain	Transcriptional regulator ATRX homolog OS=Drosophila melanogaster OX=7227 GN=XNP PE=1 SV=2	K	Transcription	transcriptional regulator ATRX-like [Pomacea canaliculata]
EVM0021193	novel_miR_594	--	--	--	K16808|0.0e+00|lco:104920124|K16808 nuclear mitotic apparatus protein 1 | (RefSeq) numa1; nuclear mitotic apparatus protein 1 isoform X3	--	--	--	--	--	--	--	--
EVM0018406	novel_miR_594	--	--	Biological Process: signal transduction (GO:0007165);;	K04538|1.6e-160|bpec:110160091|K04538 guanine nucleotide-binding protein subunit beta-4 | (RefSeq) gnb4; guanine nucleotide-binding protein subunit beta-4	Apelin signaling pathway (ko04371)	[R]	General function prediction only	WD domain, G-beta repeat	Guanine nucleotide-binding protein G(I)/G(S)/G(T) subunit beta-1 OS=Homarus americanus OX=6706 GN=GBETA1 PE=2 SV=1	S	Function unknown	guanine nucleotide-binding protein subunit beta-1 [Actinia tenebrosa]
EVM0000100	novel_miR_594	--	--	Molecular Function: magnesium ion binding (GO:0000287);; Molecular Function: L-serine ammonia-lyase activity (GO:0003941);; Molecular Function: protein kinase activity (GO:0004672);; Molecular Function: ATP binding (GO:0005524);; Biological Process: protein phosphorylation (GO:0006468);; Biological Process: L-serine metabolic process (GO:0006563);; Molecular Function: threonine racemase activity …	K17537|0.0e+00|lco:104928561|K17537 tyrosine-protein kinase SgK223 [EC:2.7.10.2] | (RefSeq) prag1; inactive tyrosine-protein kinase PRAG1	--	--	--	Protein kinase domain	--	E	Amino acid transport and metabolism	PREDICTED: pseudopodium-enriched atypical kinase 1-like [Branchiostoma belcheri]
EVM0008398	novel_miR_594	--	--	Cellular Component: chromatin (GO:0000785);; Biological Process: in utero embryonic development (GO:0001701);; Molecular Function: molecular_function (GO:0003674);; Molecular Function: binding (GO:0005488);; Molecular Function: protein binding (GO:0005515);; Cellular Component: cellular_component (GO:0005575);; Cellular Component: intracellular (GO:0005622);; Cellular Component: cell (GO:0005623)…	K06088|4.3e-261|lco:104920958|K06088 occludin | (RefSeq) occludin isoform X1	Tight junction (ko04530)	--	--	Occludin homology domain	--	K	Transcription	hypothetical protein RvY_05463 [Ramazzottius varieornatus]
EVM0014141	novel_miR_594	--	--	Molecular Function: calcium ion binding (GO:0005509);; Molecular Function: protein binding (GO:0005515);; Cellular Component: integral component of membrane (GO:0016021);; Molecular Function: kinase activity (GO:0016301);;	K23379|5.6e-15|nfu:107386049|K23379 extracelluar matrix protein FRAS1 | (RefSeq) fras1; extracellular matrix protein FRAS1	ECM-receptor interaction (ko04512)	[T]	Signal transduction mechanisms	Calcium-binding EGF domain	--	T	Signal transduction mechanisms	PREDICTED: protein kinase C-binding protein NELL1-like isoform X1 [Eufriesea mexicana]
EVM0008528	novel_miR_594	--	--	Molecular Function: molecular_function (GO:0003674);; Molecular Function: receptor binding (GO:0005102);; Molecular Function: cytokine activity (GO:0005125);; Molecular Function: cytokine receptor binding (GO:0005126);; Molecular Function: tumor necrosis factor receptor binding (GO:0005164);; Molecular Function: binding (GO:0005488);; Molecular Function: protein binding (GO:0005515);; Cellular Co…	K04721|2.7e-32|chx:102173335|K04721 tumor necrosis factor ligand superfamily member 10 | (RefSeq) TNFSF10; tumor necrosis factor superfamily member 10	Influenza A (ko05164)	--	--	TNF(Tumour Necrosis Factor) family	--	T	Signal transduction mechanisms	PREDICTED: tumor necrosis factor ligand superfamily member 10-like isoform X1 [Branchiostoma belcheri]
EVM0007072	novel_miR_594	--	--	Molecular Function: nucleic acid binding (GO:0003676);;	--	--	--	--	Zinc finger, C2H2 type	--	C	Energy production and conversion	--
EVM0020427	novel_miR_594	--	--	Molecular Function: phosphatidylinositol phospholipase C activity (GO:0004435);; Molecular Function: calcium ion binding (GO:0005509);; Biological Process: lipid catabolic process (GO:0016042);; Biological Process: regulation of synaptic transmission, GABAergic (GO:0032228);; Biological Process: intracellular signal transduction (GO:0035556);; Molecular Function: GABA receptor binding (GO:0050811…	K15370|0.0e+00|lco:104934266|K15370 inactive phospholipase C-like protein 2 | (RefSeq) inactive phospholipase C-like protein 2	--	[T]	Signal transduction mechanisms	Phosphatidylinositol-specific phospholipase C, X domain	1-phosphatidylinositol 4,5-bisphosphate phosphodiesterase classes I and II OS=Drosophila melanogaster OX=7227 GN=Plc21C PE=2 SV=3	I	Lipid transport and metabolism	hypothetical protein CAPTEDRAFT_92139 [Capitella teleta]
EVM0010847	novel_miR_594	[S]	Function unknown	Cellular Component: cellular_component (GO:0005575);; Cellular Component: intracellular (GO:0005622);; Cellular Component: cell (GO:0005623);; Cellular Component: cytoplasm (GO:0005737);; Biological Process: regulation of transcription, DNA-templated (GO:0006355);; Biological Process: regulation of transcription from RNA polymerase II promoter (GO:0006357);; Biological Process: biological_process…	--	--	--	--	Protein of unknown function (DUF498/DUF598)	--	S	Function unknown	PREDICTED: E3 ubiquitin-protein ligase TRIM56-like [Branchiostoma belcheri]
EVM0020711	novel_miR_594	[T]	Signal transduction mechanisms	Biological Process: reproduction (GO:0000003);; Biological Process: negative regulation of transcription from RNA polymerase II promoter (GO:0000122);; Biological Process: mitotic cell cycle (GO:0000278);; Biological Process: embryonic axis specification (GO:0000578);; Biological Process: cell morphogenesis (GO:0000902);; Biological Process: cell morphogenesis involved in differentiation (GO:0000…
EVM0005684	novel_miR_594	--	--	Molecular Function: DNA binding (GO:0003677);; Cellular Component: nucleus (GO:0005634);; Molecular Function: methyltransferase activity (GO:0008168);; Biological Process: methylation (GO:0032259);; Molecular Function: metal ion binding (GO:0046872);;	K11446|0.0e+00|lco:104933725|K11446 [histone H3]-trimethyl-L-lysine4 demethylase [EC:1.14.11.67] | (RefSeq) kdm5a; lysine-specific demethylase 5A isoform X1	--	[R]	General function prediction only	PLU-1-like protein	Lysine-specific demethylase lid OS=Drosophila melanogaster OX=7227 GN=lid PE=1 SV=1	K	Transcription	PREDICTED: LOW QUALITY PROTEIN: lysine-specific demethylase 5A [Saccoglossus kowalevskii]
EVM0021891	novel_miR_594	[S]	Function unknown	Molecular Function: calcium ion binding (GO:0005509);; Cellular Component: integral component of plasma membrane (GO:0005887);; Biological Process: cell adhesion (GO:0007155);; Biological Process: homophilic cell adhesion via plasma membrane adhesion molecules (GO:0007156);; Cellular Component: membrane (GO:0016020);;	K16498|0.0e+00|lco:104918272|K16498 protocadherin delta 1 | (RefSeq) protocadherin-9 isoform X1	--	--	--	Cadherin domain	Protein dachsous OS=Drosophila melanogaster OX=7227 GN=ds PE=1 SV=3	T	Signal transduction mechanisms	PCDHD1 [Mytilus coruscus]
EVM0012033	novel_miR_594	--	--	Molecular Function: G-protein coupled receptor activity (GO:0004930);; Biological Process: G-protein coupled receptor signaling pathway (GO:0007186);; Cellular Component: integral component of membrane (GO:0016021);;	K08431|2.3e-180|malb:109965999|K08431 G protein-coupled receptor 146 | (RefSeq) gpr146; probable G-protein coupled receptor 146	--	--	--	7 transmembrane receptor (rhodopsin family)	--	T	Signal transduction mechanisms	PREDICTED: somatostatin receptor type 2-like [Priapulus caudatus]
EVM0008577	novel_miR_594	--	--	Molecular Function: SH3 domain binding (GO:0017124);; Biological Process: intracellular transport (GO:0046907);;	K05746|1.8e-151|xma:102228581|K05746 enabled | (RefSeq) enah; protein enabled homolog isoform X7	Regulation of actin cytoskeleton (ko04810)	[T]	Signal transduction mechanisms	WH1 domain	Protein enabled OS=Drosophila melanogaster OX=7227 GN=ena PE=1 SV=4	T	Signal transduction mechanisms	PREDICTED: protein enabled homolog, partial [Branchiostoma belcheri]
EVM0000026	novel_miR_594	--	--	Molecular Function: RNA polymerase II transcription factor activity, sequence-specific DNA binding (GO:0000981);; Molecular Function: molecular_function (GO:0003674);; Molecular Function: nucleic acid binding (GO:0003676);; Molecular Function: transcription factor activity, sequence-specific DNA binding (GO:0003700);; Biological Process: regulation of transcription, DNA-templated (GO:0006355);; B…	K11318|5.7e-11|tng:GSTEN00034240G001|K11318 ataxin-7 | (RefSeq) unnamed protein product	--	[R]	General function prediction only	C2H2-type zinc finger	--	S	Function unknown	PREDICTED: zinc finger protein 800-like [Branchiostoma belcheri]
EVM0022856	novel_miR_594	[O]	Posttranslational modification, protein turnover, chaperones	Biological Process: protein peptidyl-prolyl isomerization (GO:0000413);; Biological Process: morphogenesis of an epithelium (GO:0002009);; Biological Process: instar larval or pupal development (GO:0002165);; Molecular Function: molecular_function (GO:0003674);; Molecular Function: peptidyl-prolyl cis-trans isomerase activity (GO:0003755);; Molecular Function: catalytic activity (GO:0003824);; Mo…	K09577|1.9e-111|lco:104927754|K09577 FK506-binding protein 14 [EC:5.2.1.8] | (RefSeq) fkbp14; peptidyl-prolyl cis-trans isomerase FKBP14	--	[O]	Posttranslational modification, protein turnover, chaperones	FKBP-type peptidyl-prolyl cis-trans isomerase	--	O	Posttranslational modification, protein turnover, chaperones	PREDICTED: FK506-binding protein 2 isoform X2 [Drosophila ficusphila]
EVM0004515	novel_miR_594	--	--	Cellular Component: cellular_component (GO:0005575);; Cellular Component: extracellular region (GO:0005576);; Biological Process: cell adhesion (GO:0007155);; Biological Process: multicellular organism development (GO:0007275);; Biological Process: biological_process (GO:0008150);; Biological Process: anatomical structure morphogenesis (GO:0009653);; Biological Process: animal organ morphogenesis…	--	--	[S]	Function unknown	DiGeorge syndrome critical region 6 (DGCR6) protein	Gonadal protein gdl OS=Drosophila melanogaster OX=7227 GN=gdl PE=1 SV=3	S	Function unknown	protein DGCR6-like [Octopus vulgaris]
EVM0008909	novel_miR_594	--	--	Molecular Function: protein binding (GO:0005515);; Cellular Component: nuclear outer membrane (GO:0005640);; Cellular Component: cytoplasm (GO:0005737);; Biological Process: nuclear migration (GO:0007097);; Cellular Component: integral component of membrane (GO:0016021);; Cellular Component: LINC complex (GO:0034993);; Molecular Function: actin filament binding (GO:0051015);; Biological Process: …	K19326|0.0e+00|lcf:108880889|K19326 nesprin-1 | (RefSeq) LOW QUALITY PROTEIN: nesprin-1-like	--	[Z]	Cytoskeleton	Spectrin repeat	Nuclear anchorage protein 1 OS=Caenorhabditis elegans OX=6239 GN=anc-1 PE=1 SV=3	Z	Cytoskeleton	PREDICTED: nesprin-1-like [Saccoglossus kowalevskii]
EVM0013851	novel_miR_594	--	--	Biological Process: skeletal system development (GO:0001501);; Molecular Function: molecular_function (GO:0003674);; Molecular Function: structural molecule activity (GO:0005198);; Molecular Function: extracellular matrix structural constituent (GO:0005201);; Molecular Function: binding (GO:0005488);; Molecular Function: calcium ion binding (GO:0005509);; Molecular Function: glycosaminoglycan bin…	K06794|0.0e+00|lco:104927582|K06794 neurocan core protein | (RefSeq) brevican core protein-like	--	--	--	Extracellular link domain	--	T	Signal transduction mechanisms	zonadhesin-like isoform X2 [Ciona intestinalis]
EVM0001771	novel_miR_594	--	--	Cellular Component: chromosome, centromeric region (GO:0000775);; Cellular Component: chromatin (GO:0000785);; Cellular Component: heterochromatin (GO:0000792);; Cellular Component: condensed chromosome (GO:0000793);; Molecular Function: molecular_function (GO:0003674);; Molecular Function: catalytic activity (GO:0003824);; Molecular Function: protein kinase activity (GO:0004672);; Molecular Func…	K11658|0.0e+00|lcf:108872404|K11658 bromodomain adjacent to zinc finger domain protein 1B | (RefSeq) baz1b; LOW QUALITY PROTEIN: tyrosine-protein kinase BAZ1B	--	[B]	Chromatin structure and dynamics	ATP-utilising chromatin assembly and remodelling N-terminal	Tat-binding homolog 7 OS=Caenorhabditis elegans OX=6239 GN=lex-1 PE=1 SV=3	B	Chromatin structure and dynamics	PREDICTED: tyrosine-protein kinase BAZ1B-like [Saccoglossus kowalevskii]
EVM0013540	novel_miR_594	--	--	Cellular Component: integral component of membrane (GO:0016021);;	K17988|0.0e+00|sdu:111219801|K17988 tectonin beta-propeller repeat-containing protein 1 | (RefSeq) tecpr1; tectonin beta-propeller repeat-containing protein 1	--	[R]	General function prediction only	Propeller	Tectonin beta-propeller repeat-containing protein OS=Drosophila melanogaster OX=7227 GN=Pex23 PE=2 SV=2	W	Extracellular structures	PREDICTED: tectonin beta-propeller repeat-containing protein 1-like [Branchiostoma belcheri]
EVM0003904	novel_miR_594	--	--	Biological Process: reproduction (GO:0000003);; Biological Process: negative regulation of transcription from RNA polymerase II promoter (GO:0000122);; Cellular Component: Golgi membrane (GO:0000139);; Biological Process: cell morphogenesis (GO:0000902);; Molecular Function: transcription regulatory region sequence-specific DNA binding (GO:0000976);; Molecular Function: RNA polymerase II regulato…	K07197|0.0e+00|lcf:108879904|K07197 sterol regulatory element-binding transcription factor 1 | (RefSeq) srebf1; sterol regulatory element-binding protein 1	Insulin signaling pathway (ko04910)	[K]	Transcription	Helix-loop-helix DNA-binding domain	--	K	Transcription	PREDICTED: sterol regulatory element-binding protein 1-like [Branchiostoma belcheri]
EVM0021963	novel_miR_594	--	--	Molecular Function: molecular_function (GO:0003674);; Molecular Function: guanyl-nucleotide exchange factor activity (GO:0005085);; Molecular Function: Ras guanyl-nucleotide exchange factor activity (GO:0005088);; Molecular Function: Rho guanyl-nucleotide exchange factor activity (GO:0005089);; Molecular Function: binding (GO:0005488);; Molecular Function: protein binding (GO:0005515);; Cellular …	K20711|0.0e+00|lco:104926984|K20711 Rho guanine nucleotide exchange factor 38 | (RefSeq) arhgef38; rho guanine nucleotide exchange factor 38	--	[T]	Signal transduction mechanisms	RhoGEF domain	Myosin-M heavy chain OS=Dictyostelium discoideum OX=44689 GN=myoM PE=1 SV=1	T	Signal transduction mechanisms	PREDICTED: dynamin-binding protein-like isoform X3 [Branchiostoma belcheri]
EVM0002009	novel_miR_594	--	--	Biological Process: cellular response to DNA damage stimulus (GO:0006974);; Biological Process: cell proliferation (GO:0008283);;	K23112|0.0e+00|lco:104929966|K23112 BRCA1-associated ATM activator 1 | (RefSeq) brat1; BRCA1-associated ATM activator 1 isoform X1	--	--	--	HEAT repeats	--	--	--	BRCA1-associated ATM activator 1-like [Lingula anatina]
EVM0011315	novel_miR_594	--	--	--	K13219|3.4e-62|acs:100568202|K13219 splicing factor, proline- and glutamine-rich | (RefSeq) sfpq; splicing factor proline and glutamine rich	--	[X]	--	BAT2 N-terminus	--	--	--	PREDICTED: protein PRRC2C-like [Branchiostoma belcheri]
EVM0006623	novel_miR_594	--	--	Molecular Function: nucleotide binding (GO:0000166);; Biological Process: immune system process (GO:0002376);; Biological Process: regulation of immune system process (GO:0002682);; Biological Process: positive regulation of immune system process (GO:0002684);; Biological Process: regulation of leukocyte activation (GO:0002694);; Biological Process: regulation of immune effector process (GO:00026…	K10362|0.0e+00|lcf:108895208|K10362 myosin XVIII | (RefSeq) myo18b; LOW QUALITY PROTEIN: unconventional myosin-XVIIIb	--	[Z]	Cytoskeleton	Myosin head (motor domain)	Myosin heavy chain, non-muscle OS=Drosophila melanogaster OX=7227 GN=zip PE=1 SV=2	Z	Cytoskeleton	unconventional myosin-XVIIIa-like isoform X2 [Pomacea canaliculata]
EVM0008699	novel_miR_594	--	--	Molecular Function: SNARE binding (GO:0000149);; Molecular Function: SNAP receptor activity (GO:0005484);; Cellular Component: endoplasmic reticulum membrane (GO:0005789);; Cellular Component: Golgi apparatus (GO:0005794);; Cellular Component: cytosol (GO:0005829);; Biological Process: protein targeting to vacuole (GO:0006623);; Biological Process: ER to Golgi vesicle-mediated transport (GO:00068…	K08493|1.6e-97|sdu:111237144|K08493 vesicle transport through interaction with t-SNAREs 1 | (RefSeq) vti1b; vesicle transport through interaction with t-SNAREs homolog 1B	SNARE interactions in vesicular transport (ko04130)	[U]	Intracellular trafficking, secretion, and vesicular transport	Snare region anchored in the vesicle membrane C-terminus	Vesicle transport through interaction with t-SNAREs homolog 1A OS=Dictyostelium discoideum OX=44689 GN=vti1A PE=1 SV=1	U	Intracellular trafficking, secretion, and vesicular transport	PREDICTED: vesicle transport through interaction with t-SNAREs homolog 1B-like [Branchiostoma belcheri]
EVM0022888	novel_miR_594	--	--	Biological Process: eye development (GO:0001654);; Biological Process: neuron migration (GO:0001764);; Molecular Function: molecular_function (GO:0003674);; Molecular Function: catalytic activity (GO:0003824);; Cellular Component: cellular_component (GO:0005575);; Cellular Component: intracellular (GO:0005622);; Cellular Component: cell (GO:0005623);; Cellular Component: cytoplasm (GO:0005737);; …	K18207|0.0e+00|lcf:108876318|K18207 protein O-mannose beta-1,4-N-acetylglucosaminyltransferase [EC:2.4.1.312] | (RefSeq) pomgnt2; protein O-linked-mannose beta-1,4-N-acetylglucosaminyltransferase 2	Mannose type O-glycan biosynthesis (ko00515)	[S]	Function unknown	Protein of unknown function (DUF563)	--	S	Function unknown	PREDICTED: protein O-linked-mannose beta-1,4-N-acetylglucosaminyltransferase 2-like [Branchiostoma belcheri]
EVM0011826	novel_miR_594	--	--	Cellular Component: cellular_component (GO:0005575);; Cellular Component: intracellular (GO:0005622);; Cellular Component: cell (GO:0005623);; Cellular Component: cytoplasm (GO:0005737);; Cellular Component: intracellular part (GO:0044424);; Cellular Component: cell part (GO:0044464);;	--	--	[S]	Function unknown	Polysaccharide biosynthesis	--	S	Function unknown	protein PBDC1-like [Asterias rubens]
EVM0023224	novel_miR_594	--	--	--	K15732|5.6e-07|tut:107360178|K15732 RNA polymerase II subunit A C-terminal domain phosphatase [EC:3.1.3.16] | (RefSeq) RNA polymerase II subunit A C-terminal domain phosphatase isoform X1	--	--	--	Ankyrin repeats (3 copies)	--	S	Function unknown	ankyrin repeat domain-containing protein SOWAHB isoform X2 [Nasonia vitripennis]
EVM0020865	novel_miR_594	--	--	Molecular Function: protein binding (GO:0005515);; Cellular Component: adherens junction (GO:0005912);; Biological Process: embryonic body morphogenesis (GO:0010172);; Biological Process: regulation of actin cytoskeleton organization (GO:0032956);; Molecular Function: cadherin binding (GO:0045296);; Biological Process: cell-cell adhesion (GO:0098609);;	K05690|2.1e-218|ccae:111930564|K05690 catenin (cadherin-associated protein), delta 1 | (RefSeq) CTNND1; catenin delta-1 isoform X1	Adherens junction (ko04520)	[TW]	--	Armadillo/beta-catenin-like repeat	Juxtamembrane domain-associated catenin OS=Caenorhabditis elegans OX=6239 GN=jac-1 PE=1 SV=2	--	--	PREDICTED: catenin delta-2-like [Branchiostoma belcheri]
EVM0018656	novel_miR_594	--	--	Biological Process: reproduction (GO:0000003);; Biological Process: cell morphogenesis (GO:0000902);; Biological Process: cell morphogenesis involved in differentiation (GO:0000904);; Biological Process: blood vessel development (GO:0001568);; Biological Process: eye development (GO:0001654);; Biological Process: morphogenesis of a polarized epithelium (GO:0001738);; Biological Process: morphogen…	K05637|0.0e+00|lco:104934322|K05637 laminin, alpha 1/2 | (RefSeq) lama1; laminin subunit alpha-1 isoform X1	ECM-receptor interaction (ko04512)	[W]	Extracellular structures	Laminin G domain	Laminin-like protein lam-2 OS=Caenorhabditis elegans OX=6239 GN=lam-2 PE=1 SV=3	W	Extracellular structures	PREDICTED: LOW QUALITY PROTEIN: laminin subunit alpha-2-like [Branchiostoma belcheri]
Scatophagus_argus_newGene_4440	novel_miR_594	--	--	Molecular Function: calcium ion binding (GO:0005509);;	K17495|7.8e-264|sdu:111235660|K17495 CUB and sushi domain-containing protein | (RefSeq) svep1; sushi, von Willebrand factor type A, EGF and pentraxin domain-containing protein 1 isoform X1	--	[T]	Signal transduction mechanisms	von Willebrand factor type A domain	--	T	Signal transduction mechanisms	sushi, von Willebrand factor type A, EGF and pentraxin domain-containing protein 1 isoform X1 [Seriola dumerili]
EVM0003631	novel_miR_594	--	--	Cellular Component: extracellular space (GO:0005615);; Biological Process: regulation of autophagy (GO:0010506);;	K01895|5.5e-40|scan:103818596|K01895 acetyl-CoA synthetase [EC:6.2.1.1] | (RefSeq) ACSS2; acetyl-coenzyme A synthetase, cytoplasmic isoform X1	Carbon metabolism (ko01200)	[S]	Function unknown	Protein SOGA	--	E	Amino acid transport and metabolism	PREDICTED: protein SOGA3-like [Branchiostoma belcheri]
EVM0005472	novel_miR_594	--	--	Biological Process: morphogenesis of a polarized epithelium (GO:0001738);; Biological Process: morphogenesis of an epithelium (GO:0002009);; Biological Process: instar larval or pupal development (GO:0002165);; Cellular Component: cellular_component (GO:0005575);; Cellular Component: intracellular (GO:0005622);; Cellular Component: cell (GO:0005623);; Cellular Component: nucleus (GO:0005634);; Ce…	K19531|0.0e+00|lco:104936894|K19531 codanin-1 | (RefSeq) cdan1; codanin-1	--	--	--	Codanin-1 C-terminus	Protein disks lost OS=Drosophila melanogaster OX=7227 GN=dlt PE=1 SV=2	S	Function unknown	codanin-1-like isoform X2 [Mizuhopecten yessoensis]
EVM0001594	novel_miR_594	--	--	Biological Process: cell morphogenesis (GO:0000902);; Biological Process: cell morphogenesis involved in differentiation (GO:0000904);; Biological Process: regulation of neurotransmitter levels (GO:0001505);; Biological Process: angiogenesis (GO:0001525);; Biological Process: blood vessel development (GO:0001568);; Biological Process: regulation of protein phosphorylation (GO:0001932);; Biologica…	K07377|0.0e+00|sanh:107680771|K07377 neurexin | (RefSeq) neurexin-3a	Cell adhesion molecules (ko04514)	[T]	Signal transduction mechanisms	Laminin G domain	Neurexin-4 OS=Drosophila melanogaster OX=7227 GN=Nrx-IV PE=1 SV=2	T	Signal transduction mechanisms	PREDICTED: neurexin-3-like [Branchiostoma belcheri]
EVM0020537	novel_miR_594	--	--	--	--	--	[S]	Function unknown	Domain of unknown function (DUF383)	Protein HGH1 homolog OS=Drosophila melanogaster OX=7227 GN=CG6073 PE=2 SV=2	S	Function unknown	PREDICTED: protein HGH1 homolog [Branchiostoma belcheri]
EVM0018135	novel_miR_594	--	--	Molecular Function: 1-phosphatidylinositol binding (GO:0005545);; Cellular Component: clathrin-coated vesicle (GO:0030136);; Molecular Function: clathrin binding (GO:0030276);; Biological Process: clathrin coat assembly (GO:0048268);;	K20044|0.0e+00|lcf:108890731|K20044 phosphatidylinositol-binding clathrin assembly protein | (RefSeq) phosphatidylinositol-binding clathrin assembly protein-like isoform X1	--	[TU]	--	ANTH domain	Phosphatidylinositol-binding clathrin assembly protein LAP OS=Drosophila melanogaster OX=7227 GN=lap PE=1 SV=3	--	--	phosphatidylinositol-binding clathrin assembly protein LAP isoform X46 [Crassostrea gigas]
EVM0019710	novel_miR_594	[P]	Inorganic ion transport and metabolism	Cellular Component: lytic vacuole (GO:0000323);; Biological Process: regulation of peptide secretion (GO:0002791);; Biological Process: positive regulation of peptide secretion (GO:0002793);; Molecular Function: molecular_function (GO:0003674);; Molecular Function: catalytic activity (GO:0003824);; Molecular Function: transporter activity (GO:0005215);; Molecular Function: calcium-transporting AT…	K14951|0.0e+00|sdu:111217444|K14951 cation-transporting P-type ATPase 13A3/4/5 [EC:7.2.2.-] | (RefSeq) atp13a3; probable cation-transporting ATPase 13A3	--	[P]	Inorganic ion transport and metabolism	P5-type ATPase cation transporter	Probable cation-transporting ATPase W08D2.5 OS=Caenorhabditis elegans OX=6239 GN=W08D2.5 PE=3 SV=2	P	Inorganic ion transport and metabolism	PREDICTED: probable cation-transporting ATPase 13A3 isoform X6 [Branchiostoma belcheri]
EVM0001055	novel_miR_594	[T]	Signal transduction mechanisms	Biological Process: transition metal ion transport (GO:0000041);; Molecular Function: nucleotide binding (GO:0000166);; Biological Process: cell morphogenesis (GO:0000902);; Biological Process: cell morphogenesis involved in differentiation (GO:0000904);; Biological Process: receptor recycling (GO:0001881);; Molecular Function: molecular_function (GO:0003674);; Molecular Function: catalytic activ…	K08899|1.1e-182|gja:107113127|K08899 lemur tyrosine kinase 3 [EC:2.7.10.1] | (RefSeq) LMTK3; lemur tyrosine kinase 3	--	--	--	Protein tyrosine and serine/threonine kinase	Insulin-like receptor OS=Aedes aegypti OX=7159 GN=InR PE=2 SV=2	T	Signal transduction mechanisms	PREDICTED: serine/threonine-protein kinase LMTK3-like [Branchiostoma belcheri]
EVM0008587	novel_miR_594	--	--	--	K20282|0.0e+00|lco:104918664|K20282 GRIP and coiled-coil domain-containing protein 2 | (RefSeq) gcc2; GRIP and coiled-coil domain-containing protein 2	Salmonella infection (ko05132)	[U]	Intracellular trafficking, secretion, and vesicular transport	Rab binding domain	GRIP and coiled-coil domain-containing protein 2 OS=Caenorhabditis elegans OX=6239 GN=gcc-2 PE=4 SV=3	U	Intracellular trafficking, secretion, and vesicular transport	GRIP and coiled-coil domain-containing protein 2-like isoform X1 [Mizuhopecten yessoensis]
EVM0006657	novel_miR_594	--	--	Biological Process: reproduction (GO:0000003);; Biological Process: establishment of mitotic spindle orientation (GO:0000132);; Cellular Component: Golgi cis cisterna (GO:0000137);; Cellular Component: Golgi membrane (GO:0000139);; Molecular Function: SNARE binding (GO:0000149);; Biological Process: microtubule cytoskeleton organization (GO:0000226);; Biological Process: mitotic cell cycle (GO:00…
EVM0004738	novel_miR_594	--	--	Molecular Function: alpha1-adrenergic receptor activity (GO:0004937);; Cellular Component: plasma membrane (GO:0005886);; Cellular Component: integral component of membrane (GO:0016021);; Biological Process: regulation of vasoconstriction (GO:0019229);; Biological Process: regulation of cardiac muscle contraction (GO:0055117);;	K04136|6.5e-267|sdu:111226616|K04136 adrenergic receptor alpha-1B | (RefSeq) adra1b; alpha-1B adrenergic receptor	Vascular smooth muscle contraction (ko04270)	[R]	General function prediction only	7 transmembrane receptor (rhodopsin family)	Dopamine receptor 2 OS=Drosophila melanogaster OX=7227 GN=Dop1R2 PE=2 SV=1	T	Signal transduction mechanisms	hypothetical protein LOTGIDRAFT_142302, partial [Lottia gigantea]
EVM0003378	novel_miR_594	[X]	Mobilome: prophages, transposons	Biological Process: reproduction (GO:0000003);; Cellular Component: acrosomal vesicle (GO:0001669);; Biological Process: epithelial cell development (GO:0002064);; Biological Process: developmental process involved in reproduction (GO:0003006);; Molecular Function: protein binding (GO:0005515);; Cellular Component: cellular_component (GO:0005575);; Cellular Component: intracellular (GO:0005622);;…	K12567|1.8e-57|aplc:110985846|K12567 titin [EC:2.7.11.1] | (RefSeq) titin-like	--	--	--	Fibronectin type III domain	Twitchin OS=Caenorhabditis elegans OX=6239 GN=unc-22 PE=1 SV=3	S	Function unknown	PREDICTED: fibronectin type-III domain-containing protein 3A-like isoform X1 [Branchiostoma belcheri]
EVM0004084	novel_miR_594	--	--	Biological Process: retrograde vesicle-mediated transport, Golgi to ER (GO:0006890);; Cellular Component: integral component of membrane (GO:0016021);;	K04859|4.0e-120|clv:102096453|K04859 voltage-dependent calcium channel alpha-2/delta-2 | (RefSeq) CACNA2D2; voltage-dependent calcium channel subunit alpha-2/delta-2	Adrenergic signaling in cardiomyocytes (ko04261)	[S]	Function unknown	Eukaryotic integral membrane protein (DUF1751)	--	S	Function unknown	transmembrane protein 115 [Lingula anatina]
EVM0019077	novel_miR_594	--	--	Biological Process: negative regulation of transcription from RNA polymerase II promoter (GO:0000122);; Molecular Function: transcription regulatory region sequence-specific DNA binding (GO:0000976);; Molecular Function: RNA polymerase II regulatory region sequence-specific DNA binding (GO:0000977);; Molecular Function: RNA polymerase II transcription factor activity, sequence-specific DNA bindin…	K01530|1.2e-26|cmy:102942998|K01530 phospholipid-translocating ATPase [EC:7.6.2.1] | (RefSeq) ATP8B3; ATPase phospholipid transporting 8B3	--	[R]	General function prediction only	Homeodomain	Homeobox protein goosecoid OS=Drosophila melanogaster OX=7227 GN=Gsc PE=2 SV=2	K	Transcription	Dmbx [Branchiostoma floridae]
EVM0001091	novel_miR_594	[J]	Translation, ribosomal structure and biogenesis	Molecular Function: RNA binding (GO:0003723);;	K14411|6.3e-197|lcf:108899685|K14411 RNA-binding protein Musashi | (RefSeq) RNA-binding protein Musashi homolog 1 isoform X1	mRNA surveillance pathway (ko03015)	[A]	RNA processing and modification	RNA recognition motif. (a.k.a. RRM, RBD, or RNP domain)	RNA-binding protein Musashi homolog Rbp6 OS=Drosophila melanogaster OX=7227 GN=Rbp6 PE=2 SV=3	A	RNA processing and modification	PREDICTED: RNA-binding protein Musashi homolog 2-like isoform X13 [Branchiostoma belcheri]
EVM0009698	novel_miR_594	[X]	Mobilome: prophages, transposons	Biological Process: mitotic sister chromatid segregation (GO:0000070);; Cellular Component: nuclear chromosome (GO:0000228);; Biological Process: mitotic cell cycle (GO:0000278);; Biological Process: nuclear division (GO:0000280);; Cellular Component: condensed chromosome (GO:0000793);; Cellular Component: condensed nuclear chromosome (GO:0000794);; Biological Process: sister chromatid segregatio…	K12567|0.0e+00|lco:104936443|K12567 titin [EC:2.7.11.1] | (RefSeq) ttn; titin	--	[Z]	Cytoskeleton	Immunoglobulin I-set domain	Twitchin OS=Caenorhabditis elegans OX=6239 GN=unc-22 PE=1 SV=3	T	Signal transduction mechanisms	uncharacterized protein LOC100178935 isoform X1 [Ciona intestinalis]
EVM0024031	novel_miR_594	--	--	Molecular Function: molecular_function (GO:0003674);; Molecular Function: nucleic acid binding (GO:0003676);; Molecular Function: RNA binding (GO:0003723);; Molecular Function: catalytic activity (GO:0003824);; Molecular Function: binding (GO:0005488);; Molecular Function: protein binding (GO:0005515);; Cellular Component: cellular_component (GO:0005575);; Cellular Component: intracellular (GO:00…	K15434|3.6e-111|lco:104924152|K15434 protein FAM98B | (RefSeq) fam98b; protein FAM98B	--	[S]	Function unknown	Protein of unknown function (DUF2465)	--	S	Function unknown	protein FAM98A-like [Orbicella faveolata]
EVM0014288	novel_miR_594	--	--	Molecular Function: molecular_function (GO:0003674);; Molecular Function: receptor binding (GO:0005102);; Molecular Function: binding (GO:0005488);; Molecular Function: protein binding (GO:0005515);; Cellular Component: cellular_component (GO:0005575);; Cellular Component: cell (GO:0005623);; Cellular Component: plasma membrane (GO:0005886);; Cellular Component: postsynaptic density of dendrite (…	K14616|2.0e-28|csab:103237949|K14616 cubilin | (RefSeq) CUBN; cubilin	Vitamin digestion and absorption (ko04977)	--	--	CUB domain	Cubilin homolog OS=Drosophila melanogaster OX=7227 GN=Cubn PE=2 SV=3	T	Signal transduction mechanisms	PREDICTED: neuropilin and tolloid-like protein 2 [Branchiostoma belcheri]
EVM0023822	novel_miR_594	--	--	Molecular Function: ion transmembrane transporter activity (GO:0015075);; Cellular Component: integral component of membrane (GO:0016021);; Cellular Component: mitochondrial membrane (GO:0031966);;	K23500|2.9e-180|lcf:108882942|K23500 sideroflexin-1/3 | (RefSeq) sfxn1; sideroflexin-1	--	[R]	General function prediction only	Sideroflexins	Sideroflexin-1-3 OS=Drosophila melanogaster OX=7227 GN=Sfxn1-3 PE=2 SV=1	S	Function unknown	sideroflexin-1 [Crassostrea gigas]
EVM0007272	novel_miR_594	--	--	Biological Process: eye development (GO:0001654);; Biological Process: compound eye morphogenesis (GO:0001745);; Biological Process: compound eye photoreceptor cell differentiation (GO:0001751);; Biological Process: eye photoreceptor cell differentiation (GO:0001754);; Biological Process: regionalization (GO:0003002);; Molecular Function: molecular_function (GO:0003674);; Molecular Function: bind…	K20020|0.0e+00|lco:104924968|K20020 brother of CDO | (RefSeq) boc; brother of CDO	Hedgehog signaling pathway (ko04340)	--	--	Immunoglobulin domain	Tyrosine-protein phosphatase Lar OS=Drosophila melanogaster OX=7227 GN=Lar PE=1 SV=2	T	Signal transduction mechanisms	PREDICTED: brother of CDO-like [Branchiostoma belcheri]
EVM0005118	novel_miR_594	--	--	Cellular Component: ubiquitin ligase complex (GO:0000151);; Biological Process: protein polyubiquitination (GO:0000209);; Biological Process: regulation of cytokine-mediated signaling pathway (GO:0001959);; Biological Process: activation of immune response (GO:0002253);; Biological Process: immune system process (GO:0002376);; Biological Process: immune response-activating cell surface receptor s…	K09400|1.2e-257|lco:109142086|K09400 forkhead box protein H | (RefSeq) forkhead box protein H1	--	[K]	Transcription	Forkhead domain	Fork head domain-containing protein FD3 OS=Drosophila melanogaster OX=7227 GN=fd59A PE=2 SV=2	O	Posttranslational modification, protein turnover, chaperones	winged helix/forkhead transcription factor FoxH [Branchiostoma floridae]
EVM0011612	novel_miR_594	--	--	Biological Process: cell adhesion (GO:0007155);; Molecular Function: cadherin binding (GO:0045296);;	K02105|0.0e+00|lco:104928105|K02105 catenin beta 1 | (RefSeq) catenin beta-1	Salmonella infection (ko05132)	[TZ]	--	Armadillo/beta-catenin-like repeat	Catenin beta OS=Urechis caupo OX=6431 PE=2 SV=1	--	--	beta-catenin protein [Saccoglossus kowalevskii]
EVM0001893	novel_miR_594	--	--	Biological Process: regulation of protein phosphorylation (GO:0001932);; Biological Process: negative regulation of protein phosphorylation (GO:0001933);; Biological Process: regulation of endothelial cell proliferation (GO:0001936);; Biological Process: negative regulation of endothelial cell proliferation (GO:0001937);; Biological Process: regulation of receptor internalization (GO:0002090);; B…	K20057|8.0e-61|lcf:108886713|K20057 synaptojanin-2-binding protein | (RefSeq) synj2bp; synaptojanin-2-binding protein	--	[S]	Function unknown	PDZ domain	Disks large homolog 1 OS=Caenorhabditis elegans OX=6239 GN=dlg-1 PE=1 SV=1	S	Function unknown	synaptojanin-2-binding protein [Lingula anatina]
EVM0011869	novel_miR_594	--	--	--	K21125|0.0e+00|lcf:108894145|K21125 mucin-5AC | (RefSeq) mucin-5AC-like	--	[WV]	--	von Willebrand factor type D domain	Hemocytin OS=Bombyx mori OX=7091 PE=2 SV=1	--	--	PREDICTED: mucin-5B-like [Branchiostoma belcheri]
EVM0007998	novel_miR_594	--	--	Biological Process: multicellular organism development (GO:0007275);; Biological Process: aging (GO:0007568);; Biological Process: biological_process (GO:0008150);; Biological Process: determination of adult lifespan (GO:0008340);; Biological Process: multicellular organism aging (GO:0010259);; Biological Process: multicellular organismal process (GO:0032501);; Biological Process: developmental p…	K18401|4.9e-20|acs:100558460|K18401 KAT8 regulatory NSL complex subunit 2 | (RefSeq) nckap5l; NCK associated protein 5 like	--	--	--	Nck-associated protein 5, Peripheral clock protein	--	S	Function unknown	PREDICTED: uncharacterized protein LOC100372012 [Saccoglossus kowalevskii]
EVM0017978	novel_miR_594	--	--	Molecular Function: phosphatidylinositol-3-phosphatase activity (GO:0004438);; Molecular Function: protein tyrosine phosphatase activity (GO:0004725);; Biological Process: regulation of autophagy (GO:0010506);; Molecular Function: protein phosphatase binding (GO:0019903);; Biological Process: phosphatidylinositol dephosphorylation (GO:0046856);; Molecular Function: metal ion binding (GO:0046872);…	K18082|0.0e+00|lco:104928772|K18082 myotubularin-related protein 3/4 [EC:3.1.3.48 3.1.3.64 3.1.3.95] | (RefSeq) mtmr4; myotubularin-related protein 4 isoform X1	Autophagy - animal (ko04140)	[IU]	--	Myotubularin-like phosphatase domain	Myotubularin-related protein 6 OS=Caenorhabditis elegans OX=6239 GN=mtm-6 PE=1 SV=1	--	--	PREDICTED: myotubularin-related protein 3-like [Branchiostoma belcheri]
EVM0018991	novel_miR_594	--	--	Biological Process: cell morphogenesis (GO:0000902);; Biological Process: cell morphogenesis involved in differentiation (GO:0000904);; Biological Process: neuron migration (GO:0001764);; Molecular Function: molecular_function (GO:0003674);; Molecular Function: structural molecule activity (GO:0005198);; Molecular Function: extracellular matrix structural constituent (GO:0005201);; Molecular Func…	K06826|0.0e+00|lcf:108885794|K06826 nidogen (entactin) | (RefSeq) nid1; nidogen-1	--	[MW]	--	G2F domain	Mucin-like protein (Fragment) OS=Acropora millepora OX=45264 PE=1 SV=1	T	Signal transduction mechanisms	PREDICTED: nidogen-1-like isoform X25 [Branchiostoma belcheri]
EVM0002638	novel_miR_594	--	--	Biological Process: reproduction (GO:0000003);; Cellular Component: lytic vacuole (GO:0000323);; Biological Process: developmental process involved in reproduction (GO:0003006);; Molecular Function: molecular_function (GO:0003674);; Molecular Function: GTPase activator activity (GO:0005096);; Cellular Component: cellular_component (GO:0005575);; Cellular Component: intracellular (GO:0005622);; Ce…	K20404|0.0e+00|lco:104931867|K20404 DEP domain-containing protein 5 | (RefSeq) depdc5; GATOR complex protein DEPDC5 isoform X2	mTOR signaling pathway (ko04150)	[T]	Signal transduction mechanisms	Vacuolar membrane-associated protein Iml1	GATOR complex protein Iml1 OS=Drosophila melanogaster OX=7227 GN=Iml1 PE=1 SV=2	T	Signal transduction mechanisms	PREDICTED: DEP domain-containing protein 5 isoform X2 [Linepithema humile]
EVM0006233	novel_miR_594	--	--	Biological Process: nuclear-transcribed mRNA catabolic process, nonsense-mediated decay (GO:0000184);; Biological Process: telomere maintenance (GO:0000723);; Biological Process: nuclear-transcribed mRNA catabolic process (GO:0000956);; Molecular Function: molecular_function (GO:0003674);; Molecular Function: nucleic acid binding (GO:0003676);; Molecular Function: DNA binding (GO:0003677);; Molec…	K11125|0.0e+00|sdu:111222624|K11125 protein SMG5 | (RefSeq) smg5; protein SMG5	mRNA surveillance pathway (ko03015)	[A]	RNA processing and modification	Est1 DNA/RNA binding domain	--	A	RNA processing and modification	PREDICTED: protein SMG5-like [Branchiostoma belcheri]
EVM0012901	novel_miR_594	--	--	Cellular Component: nucleus (GO:0005634);; Biological Process: apoptotic process (GO:0006915);;	K23221|2.7e-168|lco:104926562|K23221 nuclear apoptosis-inducing factor 1 | (RefSeq) naif1; nuclear apoptosis-inducing factor 1	--	--	--	Myb/SANT-like DNA-binding domain	--	--	--	nuclear apoptosis-inducing factor 1-like [Crassostrea gigas]
EVM0019545	novel_miR_594	--	--	Cellular Component: ubiquitin ligase complex (GO:0000151);; Biological Process: system process (GO:0003008);; Biological Process: muscle system process (GO:0003012);; Molecular Function: molecular_function (GO:0003674);; Molecular Function: catalytic activity (GO:0003824);; Molecular Function: ubiquitin-protein transferase activity (GO:0004842);; Molecular Function: binding (GO:0005488);; Molecul…	K10654|9.6e-210|sdu:111234879|K10654 tripartite motif-containing protein 55 | (RefSeq) tripartite motif-containing protein 54-like	--	[O]	Posttranslational modification, protein turnover, chaperones	RING-type zinc-finger	--	O	Posttranslational modification, protein turnover, chaperones	PREDICTED: tripartite motif-containing protein 54-like isoform X3 [Branchiostoma belcheri]
EVM0020643	novel_miR_594	--	--	Biological Process: autophagosome assembly (GO:0000045);; Biological Process: autophagy of mitochondrion (GO:0000422);; Biological Process: mitophagy (GO:0000423);; Molecular Function: molecular_function (GO:0003674);; Molecular Function: binding (GO:0005488);; Molecular Function: protein binding (GO:0005515);; Cellular Component: cellular_component (GO:0005575);; Cellular Component: intracellula…	K17985|0.0e+00|sdu:111233714|K17985 activating molecule in BECN1-regulated autophagy protein 1 | (RefSeq) ambra1; activating molecule in BECN1-regulated autophagy protein 1 isoform X1	Autophagy - animal (ko04140)	[R]	General function prediction only	WD domain, G-beta repeat	--	S	Function unknown	PREDICTED: activating molecule in BECN1-regulated autophagy protein 1-like [Saccoglossus kowalevskii]
EVM0019976	novel_miR_594	--	--	Cellular Component: extracellular region (GO:0005576);; Molecular Function: chitin binding (GO:0008061);;	K01544|4.0e-102|pale:102881469|K01544 non-gastric H+/K+-exchanging ATPase [EC:7.2.2.19] | (RefSeq) ATP12A; LOW QUALITY PROTEIN: potassium-transporting ATPase alpha chain 2	Oxidative phosphorylation (ko00190)	--	--	--	--	O	Posttranslational modification, protein turnover, chaperones	PREDICTED: LOW QUALITY PROTEIN: uncharacterized protein LOC109474799 [Branchiostoma belcheri]
EVM0011314	novel_miR_594	--	--	Biological Process: reproduction (GO:0000003);; Molecular Function: protease binding (GO:0002020);; Biological Process: store-operated calcium entry (GO:0002115);; Molecular Function: molecular_function (GO:0003674);; Molecular Function: transporter activity (GO:0005215);; Molecular Function: ion channel activity (GO:0005216);; Molecular Function: calcium channel regulator activity (GO:0005246);;…	K16059|1.5e-239|csem:103395658|K16059 stromal interaction molecule 1 | (RefSeq) stromal interaction molecule 1-like isoform X1	Calcium signaling pathway (ko04020)	[R]	General function prediction only	STIM1 Orai1-activating region	Stromal interaction molecule homolog OS=Drosophila melanogaster OX=7227 GN=Stim PE=1 SV=1	S	Function unknown	PREDICTED: stromal interaction molecule 1-like [Saccoglossus kowalevskii]
EVM0002395	novel_miR_594	--	--	Biological Process: phagocytosis (GO:0006909);; Biological Process: cell migration (GO:0016477);; Biological Process: actin cytoskeleton organization (GO:0030036);;	K12366|0.0e+00|sdu:111223159|K12366 engulfment and cell motility protein 1 | (RefSeq) engulfment and cell motility protein 1 isoform X1	Salmonella infection (ko05132)	[T]	Signal transduction mechanisms	Domain of unknown function (DUF3361)	--	T	Signal transduction mechanisms	PREDICTED: engulfment and cell motility protein 1-like [Branchiostoma belcheri]
EVM0003663	novel_miR_594	[R]	General function prediction only	Biological Process: negative regulation of transcription from RNA polymerase II promoter (GO:0000122);; Biological Process: MAPK cascade (GO:0000165);; Biological Process: embryonic development via the syncytial blastoderm (GO:0001700);; Biological Process: regulation of protein phosphorylation (GO:0001932);; Biological Process: positive regulation of protein phosphorylation (GO:0001934);; Biolog…	K17608|0.0e+00|lco:104918207|K17608 striatin 1/3/4 | (RefSeq) strn; striatin isoform X1	--	[D]	Cell cycle control, cell division, chromosome partitioning	Striatin family	Striatin homolog OS=Dictyostelium discoideum OX=44689 GN=strn PE=3 SV=1	D	Cell cycle control, cell division, chromosome partitioning	striatin-3 isoform X2 [Lingula anatina]
EVM0010678	novel_miR_594	[O]	Posttranslational modification, protein turnover, chaperones	Cellular Component: nucleus (GO:0005634);; Cellular Component: cytosol (GO:0005829);;	K09489|0.0e+00|sdu:111234347|K09489 heat shock 70kDa protein 4 | (RefSeq) heat shock 70 kDa protein 4-like	Tight junction (ko04530)	[O]	Posttranslational modification, protein turnover, chaperones	Hsp70 protein	97 kDa heat shock protein OS=Mesocentrotus franciscanus OX=1328066 GN=HSP110 PE=2 SV=1	O	Posttranslational modification, protein turnover, chaperones	PREDICTED: heat shock 70 kDa protein 4-like isoform X2 [Branchiostoma belcheri]
EVM0020849	novel_miR_594	--	--	Molecular Function: protein binding (GO:0005515);; Cellular Component: plasma membrane (GO:0005886);; Biological Process: cell adhesion (GO:0007155);; Biological Process: axon guidance (GO:0007411);; Cellular Component: integral component of membrane (GO:0016021);;	K06767|7.2e-57|pret:103476139|K06767 Down syndrome cell adhesion molecule | (RefSeq) Down syndrome cell adhesion molecule homolog isoform X1	--	[T]	Signal transduction mechanisms	Fibronectin type III domain	Protein sax-3 OS=Caenorhabditis elegans OX=6239 GN=sax-3 PE=2 SV=1	T	Signal transduction mechanisms	Down syndrome cell adhesion molecule-like protein Dscam2, partial [Centruroides sculpturatus]
EVM0019753	novel_miR_594	--	--	--	K14000|1.1e-42|sdu:111237605|K14000 ribosome-binding protein 1 | (RefSeq) ribosome-binding protein 1-like isoform X1	Protein processing in endoplasmic reticulum (ko04141)	--	--	--	--	--	--	--
EVM0017039	novel_miR_594	--	--	Cellular Component: extracellular space (GO:0005615);; Biological Process: regulation of autophagy (GO:0010506);;	K01895|5.1e-51|scan:103818596|K01895 acetyl-CoA synthetase [EC:6.2.1.1] | (RefSeq) ACSS2; acetyl-coenzyme A synthetase, cytoplasmic isoform X1	Carbon metabolism (ko01200)	[S]	Function unknown	Protein SOGA	--	E	Amino acid transport and metabolism	PREDICTED: protein SOGA3-like [Branchiostoma belcheri]
EVM0020488	novel_miR_594	--	--	Molecular Function: protein binding (GO:0005515);;	K04738|1.0e-270|lco:104922917|K04738 cytokine receptor common subunit beta | (RefSeq) interleukin-3 receptor class 2 subunit beta	Apoptosis (ko04210)	--	--	Fibronectin type III domain	--	--	--	--
EVM0008849	novel_miR_594	--	--	Molecular Function: transcription regulatory region sequence-specific DNA binding (GO:0000976);; Molecular Function: regulatory region nucleic acid binding (GO:0001067);; Biological Process: neuron migration (GO:0001764);; Molecular Function: molecular_function (GO:0003674);; Molecular Function: nucleic acid binding (GO:0003676);; Molecular Function: DNA binding (GO:0003677);; Molecular Function:…	K22525|0.0e+00|lco:104918876|K22525 MKL/myocardin-like protein | (RefSeq) myocardin-related transcription factor B isoform X9	--	--	--	RPEL repeat	--	K	Transcription	MKL/myocardin-like protein 2 [Ciona intestinalis]
EVM0016065	novel_miR_594	--	--	Biological Process: signal transduction (GO:0007165);; Molecular Function: phosphatase regulator activity (GO:0019208);; Molecular Function: protein kinase binding (GO:0019901);;	K06270|0.0e+00|sdu:111229837|K06270 protein phosphatase 1 regulatory subunit 12A | (RefSeq) protein phosphatase 1 regulatory subunit 12A-like isoform X1	Regulation of actin cytoskeleton (ko04810)	[OT]	--	Ankyrin repeats (many copies)	--	--	--	hypothetical protein B7P43_G12695 [Cryptotermes secundus]
EVM0023200	novel_miR_594	--	--	Molecular Function: RNA polymerase II regulatory region sequence-specific DNA binding (GO:0000977);; Molecular Function: transcriptional repressor activity, RNA polymerase II transcription regulatory region sequence-specific binding (GO:0001227);; Molecular Function: double-stranded DNA binding (GO:0003690);; Cellular Component: nucleus (GO:0005634);; Molecular Function: purine-rich negative regu…	K21772|7.9e-158|lcf:108878736|K21772 transcriptional activator protein Pur-alpha | (RefSeq) transcriptional activator protein Pur-alpha-like	--	[K]	Transcription	PurA ssDNA and RNA-binding protein	Transcriptional activator plp-1 OS=Caenorhabditis elegans OX=6239 GN=plp-1 PE=1 SV=1	K	Transcription	PREDICTED: transcriptional activator protein Pur-beta-like isoform X2 [Branchiostoma belcheri]
EVM0005607	novel_miR_594	--	--	Cellular Component: cellular_component (GO:0005575);; Cellular Component: intracellular (GO:0005622);; Cellular Component: cell (GO:0005623);; Cellular Component: cytoplasm (GO:0005737);; Cellular Component: endoplasmic reticulum (GO:0005783);; Cellular Component: endoplasmic reticulum membrane (GO:0005789);; Biological Process: protein folding (GO:0006457);; Biological Process: biological_proces…	K23562|0.0e+00|lcf:108891639|K23562 ER membrane protein complex subunit 1 | (RefSeq) emc1; ER membrane protein complex subunit 1 isoform X1	--	[S]	Function unknown	ER membrane protein complex subunit 1, C-terminal	--	S	Function unknown	PREDICTED: ER membrane protein complex subunit 1-like, partial [Saccoglossus kowalevskii]
EVM0008868	novel_miR_594	--	--	Biological Process: reproduction (GO:0000003);; Biological Process: blood vessel development (GO:0001568);; Biological Process: vasculature development (GO:0001944);; Biological Process: blood vessel maturation (GO:0001955);; Molecular Function: molecular_function (GO:0003674);; Molecular Function: enzyme inhibitor activity (GO:0004857);; Molecular Function: endopeptidase inhibitor activity (GO:0…	K17461|0.0e+00|tup:102496054|K17461 reversion-inducing-cysteine-rich protein with kazal motifs | (RefSeq) RECK; reversion inducing cysteine rich protein with kazal motifs	MicroRNAs in cancer (ko05206)	[R]	General function prediction only	Kazal-type serine protease inhibitor domain	--	S	Function unknown	PREDICTED: reversion-inducing cysteine-rich protein with Kazal motifs-like isoform X5 [Branchiostoma belcheri]
EVM0002804	novel_miR_594	--	--	Molecular Function: DNA binding (GO:0003677);; Cellular Component: nucleus (GO:0005634);; Cellular Component: integral component of membrane (GO:0016021);; Molecular Function: metal ion binding (GO:0046872);;	K11446|0.0e+00|sdu:111221477|K11446 [histone H3]-trimethyl-L-lysine4 demethylase [EC:1.14.11.67] | (RefSeq) lysine-specific demethylase 5B-B-like	--	[R]	General function prediction only	PLU-1-like protein	Lysine-specific demethylase lid OS=Drosophila melanogaster OX=7227 GN=lid PE=1 SV=1	K	Transcription	PREDICTED: LOW QUALITY PROTEIN: lysine-specific demethylase 5A [Saccoglossus kowalevskii]
EVM0002701	novel_miR_594	--	--	--	--	--	[R]	General function prediction only	C2H2-type zinc finger	--	--	--	--
EVM0012488	novel_miR_594	--	--	Cellular Component: Golgi membrane (GO:0000139);; Molecular Function: molecular_function (GO:0003674);; Molecular Function: catalytic activity (GO:0003824);; Cellular Component: cellular_component (GO:0005575);; Cellular Component: intracellular (GO:0005622);; Cellular Component: cell (GO:0005623);; Cellular Component: cytoplasm (GO:0005737);; Cellular Component: Golgi apparatus (GO:0005794);; Bi…	K03377|0.0e+00|sdu:111223046|K03377 N-acetylneuraminate 9-O-acetyltransferase [EC:2.3.1.45] | (RefSeq) casd1; N-acetylneuraminate 9-O-acetyltransferase	--	[R]	General function prediction only	10 TM Acyl Transferase domain found in Cas1p	--	S	Function unknown	N-acetylneuraminate 9-O-acetyltransferase-like [Pecten maximus]
EVM0019151	novel_miR_594	[G]	Carbohydrate transport and metabolism	Molecular Function: molecular_function (GO:0003674);; Molecular Function: transporter activity (GO:0005215);; Molecular Function: dicarboxylic acid transmembrane transporter activity (GO:0005310);; Molecular Function: organic acid transmembrane transporter activity (GO:0005342);; Molecular Function: organic acid:sodium symporter activity (GO:0005343);; Cellular Component: cellular_component (GO:0…	K14445|6.2e-269|lco:104934407|K14445 solute carrier family 13 (sodium-dependent dicarboxylate transporter), member 2/3/5 | (RefSeq) solute carrier family 13 member 2	--	[P]	Inorganic ion transport and metabolism	Sodium:sulfate symporter transmembrane region	Sodium-dependent low-affinity dicarboxylate transporter 1 OS=Caenorhabditis elegans OX=6239 GN=nac-1 PE=2 SV=3	P	Inorganic ion transport and metabolism	solute carrier family 13 member 5-like isoform X2 [Acanthaster planci]
EVM0001831	novel_miR_594	--	--	Molecular Function: DNA binding (GO:0003677);; Molecular Function: transcription factor activity, sequence-specific DNA binding (GO:0003700);; Cellular Component: transcription factor complex (GO:0005667);; Biological Process: regulation of transcription, DNA-templated (GO:0006355);; Biological Process: regulation of transcription from RNA polymerase II promoter (GO:0006357);;	K09029|1.6e-205|lco:104931374|K09029 protein FosB | (RefSeq) fosb; protein fosB isoform X1	--	[K]	Transcription	bZIP transcription factor	--	--	--	Proto-oncogene -like protein, partial [Trichinella nelsoni]
EVM0020046	novel_miR_594	--	--	Molecular Function: DNA binding (GO:0003677);; Cellular Component: nucleus (GO:0005634);;	K21769|9.7e-77|sfm:108923428|K21769 myb-related protein B | (RefSeq) mybl2; myb-related protein B isoform X1	Cellular senescence (ko04218)	[K]	Transcription	Myb-like DNA-binding domain	Myb-like protein A OS=Dictyostelium discoideum OX=44689 GN=mybA PE=4 SV=2	--	--	PREDICTED: myb-related protein A-like [Saccoglossus kowalevskii]
EVM0015130	novel_miR_594	--	--	Molecular Function: protein binding (GO:0005515);;	K08133|0.0e+00|lco:104938575|K08133 collagen type XIV alpha | (RefSeq) collagen alpha-1(XIV) chain isoform X2	--	[W]	Extracellular structures	von Willebrand factor type A domain	Transmembrane matrix receptor MUP-4 OS=Caenorhabditis elegans OX=6239 GN=mup-4 PE=1 SV=4	W	Extracellular structures	LOW QUALITY PROTEIN: collagen alpha-1(XXII) chain [Ciona intestinalis]
EVM0011958	novel_miR_594	[J]	Translation, ribosomal structure and biogenesis	Molecular Function: translation elongation factor activity (GO:0003746);; Molecular Function: GTPase activity (GO:0003924);; Molecular Function: GTP binding (GO:0005525);;	K03234|0.0e+00|lco:104920700|K03234 elongation factor 2 | (RefSeq) elongation factor 2	--	[J]	Translation, ribosomal structure and biogenesis	Elongation factor Tu GTP binding domain	Elongation factor 2 OS=Caenorhabditis elegans OX=6239 GN=eef-2 PE=1 SV=4	J	Translation, ribosomal structure and biogenesis	PREDICTED: elongation factor 2-like [Saccoglossus kowalevskii]
EVM0013580	novel_miR_594	--	--	Cellular Component: chromatin (GO:0000785);; Molecular Function: RNA polymerase II transcription factor activity, sequence-specific DNA binding (GO:0000981);; Molecular Function: molecular_function (GO:0003674);; Molecular Function: transcription factor activity, sequence-specific DNA binding (GO:0003700);; Cellular Component: cellular_component (GO:0005575);; Cellular Component: intracellular (G…	K11295|3.2e-11|dre:641484|K11295 high mobility group protein B2 | (RefSeq) hmgb2a; high mobility group protein B2a	--	[R]	General function prediction only	HMG (high mobility group) box	--	K	Transcription	PREDICTED: TOX high mobility group box family member 3-like isoform X2 [Saccoglossus kowalevskii]
EVM0017365	novel_miR_594	[P]	Inorganic ion transport and metabolism	Molecular Function: molecular_function (GO:0003674);; Molecular Function: transporter activity (GO:0005215);; Molecular Function: inorganic phosphate transmembrane transporter activity (GO:0005315);; Molecular Function: high-affinity inorganic phosphate:sodium symporter activity (GO:0005316);; Molecular Function: sodium:phosphate symporter activity (GO:0005436);; Cellular Component: cellular_comp…	K14640|0.0e+00|lco:104922985|K14640 solute carrier family 20 (sodium-dependent phosphate transporter) | (RefSeq) slc20a2; sodium-dependent phosphate transporter 2 isoform X1	--	[P]	Inorganic ion transport and metabolism	Phosphate transporter family	--	P	Inorganic ion transport and metabolism	sodium-dependent phosphate transporter 2 [Lingula anatina]
EVM0023785	novel_miR_594	--	--	Molecular Function: microtubule motor activity (GO:0003777);; Molecular Function: ATP binding (GO:0005524);; Biological Process: microtubule-based movement (GO:0007018);; Cellular Component: dynein complex (GO:0030286);;	K10408|0.0e+00|lcf:108877538|K10408 dynein heavy chain, axonemal | (RefSeq) dnah3; LOW QUALITY PROTEIN: dynein heavy chain 3, axonemal	--	[Z]	Cytoskeleton	Hydrolytic ATP binding site of dynein motor region	Dynein beta chain, ciliary OS=Tripneustes gratilla OX=7673 PE=1 SV=1	Z	Cytoskeleton	dynein heavy chain 3, axonemal-like [Acanthaster planci]
EVM0007942	novel_miR_594	[L]	Replication, recombination and repair	Molecular Function: DNA binding (GO:0003677);; Molecular Function: DNA ligase (ATP) activity (GO:0003910);; Molecular Function: ATP binding (GO:0005524);; Biological Process: DNA replication (GO:0006260);; Biological Process: DNA recombination (GO:0006310);; Biological Process: DNA ligation involved in DNA repair (GO:0051103);; Biological Process: DNA biosynthetic process (GO:0071897);;	K10747|0.0e+00|lcf:108884325|K10747 DNA ligase 1 [EC:6.5.1.1 6.5.1.6 6.5.1.7] | (RefSeq) lig1; DNA ligase 1 isoform X1	Mismatch repair (ko03430)	[L]	Replication, recombination and repair	ATP dependent DNA ligase domain	DNA ligase 1 OS=Drosophila melanogaster OX=7227 GN=DNAlig1 PE=1 SV=2	L	Replication, recombination and repair	LOW QUALITY PROTEIN: DNA ligase 1-like [Pecten maximus]
EVM0014795	novel_miR_594	--	--	Molecular Function: microtubule motor activity (GO:0003777);; Molecular Function: ATP binding (GO:0005524);; Biological Process: microtubule-based movement (GO:0007018);; Molecular Function: microtubule binding (GO:0008017);;	K10396|0.0e+00|lco:104926299|K10396 kinesin family member 5 | (RefSeq) kif5b; kinesin-1 heavy chain isoform X2	Endocytosis (ko04144)	[Z]	Cytoskeleton	Kinesin motor domain	Kinesin heavy chain OS=Doryteuthis pealeii OX=1051067 PE=1 SV=1	Z	Cytoskeleton	PREDICTED: kinesin heavy chain-like isoform X5 [Branchiostoma belcheri]
EVM0021422	novel_miR_594	--	--	Biological Process: regulation of DNA recombination (GO:0000018);; Cellular Component: Golgi membrane (GO:0000139);; Cellular Component: ubiquitin ligase complex (GO:0000151);; Cellular Component: storage vacuole (GO:0000322);; Cellular Component: lytic vacuole (GO:0000323);; Cellular Component: fungal-type vacuole (GO:0000324);; Cellular Component: fungal-type vacuole membrane (GO:0000329);; Bio…	--	--	[R]	General function prediction only	Protein of unknown function (DUF2370)	--	S	Function unknown	NEDD4 family-interacting protein 1-like [Lingula anatina]
EVM0011658	novel_miR_594	[G]	Carbohydrate transport and metabolism	Cellular Component: integral component of membrane (GO:0016021);; Molecular Function: transmembrane transporter activity (GO:0022857);;	K23677|2.4e-274|lco:104928577|K23677 MFS transporter, Spinster family, sphingosine-1-phosphate transporter | (RefSeq) protein spinster homolog 2 isoform X1	--	[G]	Carbohydrate transport and metabolism	Major Facilitator Superfamily	Protein spinster OS=Drosophila melanogaster OX=7227 GN=spin PE=1 SV=1	G	Carbohydrate transport and metabolism	protein spinster homolog 1 isoform X1 [Lingula anatina]
EVM0000064	novel_miR_594	--	--	Cellular Component: ubiquitin ligase complex (GO:0000151);; Molecular Function: molecular_function (GO:0003674);; Molecular Function: nucleic acid binding (GO:0003676);; Molecular Function: RNA binding (GO:0003723);; Molecular Function: binding (GO:0005488);; Cellular Component: cellular_component (GO:0005575);; Cellular Component: intracellular (GO:0005622);; Cellular Component: cell (GO:0005623…	K11799|5.7e-279|sdu:111237639|K11799 DDB1- and CUL4-associated factor 4 | (RefSeq) dcaf4; DDB1- and CUL4-associated factor 4	--	[R]	General function prediction only	--	--	S	Function unknown	PREDICTED: DDB1- and CUL4-associated factor 4-like [Branchiostoma belcheri]
EVM0004538	novel_miR_594	[L]	Replication, recombination and repair	Biological Process: mitochondrial RNA 3'-end processing (GO:0000965);; Molecular Function: RNA helicase activity (GO:0003724);; Biological Process: RNA catabolic process (GO:0006401);; Cellular Component: mitochondrial degradosome (GO:0045025);;	K17675|0.0e+00|lco:104920180|K17675 ATP-dependent RNA helicase SUPV3L1/SUV3 [EC:3.6.4.13] | (RefSeq) supv3l1; ATP-dependent RNA helicase SUPV3L1, mitochondrial	--	[A]	RNA processing and modification	Suv3 helical N-terminal domain	ATP-dependent RNA helicase SUV3 homolog, mitochondrial OS=Drosophila melanogaster OX=7227 GN=Suv3 PE=2 SV=3	A	RNA processing and modification	ATP-dependent RNA helicase SUPV3L1, mitochondrial-like [Acanthaster planci]
EVM0008698	novel_miR_594	--	--	Molecular Function: nucleic acid binding (GO:0003676);;	K13169|2.8e-209|lcf:108892754|K13169 splicing factor, arginine/serine-rich 17 | (RefSeq) akap17a; A-kinase anchor protein 17A	--	[R]	General function prediction only	--	--	S	Function unknown	PREDICTED: A-kinase anchor protein 17A-like [Branchiostoma belcheri]
EVM0001696	novel_miR_594	--	--	Biological Process: skeletal system development (GO:0001501);; Biological Process: chondrocyte differentiation (GO:0002062);; Biological Process: chondrocyte development (GO:0002063);; Biological Process: regulation of immune system process (GO:0002682);; Biological Process: positive regulation of immune system process (GO:0002684);; Biological Process: regulation of leukocyte migration (GO:00026…	K16655|6.1e-14|shr:100916380|K16655 melanoma inhibitory activity protein | (RefSeq) MIA; melanoma-derived growth regulatory protein	--	--	--	Variant SH3 domain	--	T	Signal transduction mechanisms	PREDICTED: melanoma inhibitory activity protein 3-like [Saccoglossus kowalevskii]
EVM0022893	novel_miR_594	--	--	Biological Process: response to reactive oxygen species (GO:0000302);; Biological Process: regulation of cell growth (GO:0001558);; Molecular Function: molecular_function (GO:0003674);; Molecular Function: guanyl-nucleotide exchange factor activity (GO:0005085);; Molecular Function: Ras guanyl-nucleotide exchange factor activity (GO:0005088);; Molecular Function: Rho guanyl-nucleotide exchange fa…	K20683|3.4e-260|lcf:108874801|K20683 Rho guanine nucleotide exchange factor 3/8 | (RefSeq) arhgef3; LOW QUALITY PROTEIN: rho guanine nucleotide exchange factor 3	--	[T]	Signal transduction mechanisms	RhoGEF domain	Myosin-M heavy chain OS=Dictyostelium discoideum OX=44689 GN=myoM PE=1 SV=1	T	Signal transduction mechanisms	PREDICTED: rho guanine nucleotide exchange factor 3-like isoform X2 [Branchiostoma belcheri]
EVM0005016	novel_miR_594	--	--	Molecular Function: protein dimerization activity (GO:0046983);;	K22762|1.3e-48|hmg:101234994|K22762 desumoylating isopeptidase 1 [EC:3.4.-.-] | (RefSeq) zinc finger BED domain-containing protein 4-like	--	[L]	Replication, recombination and repair	hAT family C-terminal dimerisation region	--	S	Function unknown	zinc finger BED domain-containing protein 1-like [Trichoplusia ni]
EVM0021653	novel_miR_594	--	--	Biological Process: tRNA wobble uridine modification (GO:0002098);; Cellular Component: cellular_component (GO:0005575);; Cellular Component: intracellular (GO:0005622);; Cellular Component: cell (GO:0005623);; Cellular Component: nucleus (GO:0005634);; Cellular Component: cytoplasm (GO:0005737);; Cellular Component: cytosol (GO:0005829);; Biological Process: biological_process (GO:0008150);; Bio…	--	--	[S]	Function unknown	Elongation complex protein 6	--	S	Function unknown	PREDICTED: elongator complex protein 6-like [Saccoglossus kowalevskii]
EVM0004647	novel_miR_594	[T]	Signal transduction mechanisms	Molecular Function: protein serine/threonine kinase activity (GO:0004674);; Molecular Function: ATP binding (GO:0005524);; Biological Process: intracellular signal transduction (GO:0035556);; Molecular Function: metal ion binding (GO:0046872);;	K08845|0.0e+00|lcf:108878154|K08845 A-Raf proto-oncogene serine/threonine-protein kinase [EC:2.7.11.1] | (RefSeq) araf; serine/threonine-protein kinase A-Raf	Progesterone-mediated oocyte maturation (ko04914)	[T]	Signal transduction mechanisms	Protein tyrosine and serine/threonine kinase	Raf homolog serine/threonine-protein kinase Raf OS=Drosophila melanogaster OX=7227 GN=Raf PE=1 SV=6	T	Signal transduction mechanisms	Raf-1 proto-oncogene [Penaeus vannamei]
EVM0006940	novel_miR_594	--	--	--	K16453|0.0e+00|lco:104930257|K16453 centrosomal protein CEP110 | (RefSeq) uncharacterized protein LOC104930257	--	--	--	Calcium-dependent calmodulin binding	--	--	--	--
EVM0018058	novel_miR_594	--	--	Molecular Function: protein dimerization activity (GO:0046983);;	K22762|3.5e-51|hmg:101234994|K22762 desumoylating isopeptidase 1 [EC:3.4.-.-] | (RefSeq) zinc finger BED domain-containing protein 4-like	--	[L]	Replication, recombination and repair	hAT family C-terminal dimerisation region	--	L	Replication, recombination and repair	unnamed protein product [Callosobruchus maculatus]
EVM0002261	novel_miR_594	--	--	Biological Process: angiogenesis (GO:0001525);; Biological Process: blood vessel development (GO:0001568);; Biological Process: vasculogenesis (GO:0001570);; Biological Process: ameboidal-type cell migration (GO:0001667);; Biological Process: neuron migration (GO:0001764);; Biological Process: endothelial cell development (GO:0001885);; Biological Process: vasculature development (GO:0001944);; B…	K08460|0.0e+00|sdu:111237098|K08460 adhesion G protein-coupled receptor A1 | (RefSeq) adhesion G protein-coupled receptor A1-like	--	[R]	General function prediction only	7 transmembrane receptor (Secretin family)	--	T	Signal transduction mechanisms	PREDICTED: adhesion G protein-coupled receptor A3-like [Branchiostoma belcheri]
EVM0003588	novel_miR_594	--	--	Biological Process: ubiquitin-dependent protein catabolic process (GO:0006511);; Cellular Component: SCF ubiquitin ligase complex (GO:0019005);; Biological Process: SCF-dependent proteasomal ubiquitin-dependent protein catabolic process (GO:0031146);;	K10270|0.0e+00|sdu:111227834|K10270 F-box and leucine-rich repeat protein 4 | (RefSeq) fbxl4; F-box/LRR-repeat protein 4	--	[R]	General function prediction only	Leucine Rich repeats (2 copies)	--	S	Function unknown	PREDICTED: F-box/LRR-repeat protein 4-like [Branchiostoma belcheri]
EVM0023081	novel_miR_594	[R]	General function prediction only	Biological Process: reproduction (GO:0000003);; Biological Process: regulation of neurotransmitter levels (GO:0001505);; Molecular Function: molecular_function (GO:0003674);; Molecular Function: catalytic activity (GO:0003824);; Molecular Function: GTPase activity (GO:0003924);; Molecular Function: binding (GO:0005488);; Molecular Function: protein binding (GO:0005515);; Molecular Function: GTP b…	K07884|9.7e-119|malb:109973430|K07884 Ras-related protein Rab-3D | (RefSeq) ras-related protein Rab-3D-like isoform X1	--	[U]	Intracellular trafficking, secretion, and vesicular transport	Ras family	Ras-related protein Rab-3 OS=Drosophila melanogaster OX=7227 GN=Rab3 PE=1 SV=1	U	Intracellular trafficking, secretion, and vesicular transport	ras-related protein Rab-3-like [Phallusia mammillata]
EVM0022941	novel_miR_594	--	--	Cellular Component: cytoplasm (GO:0005737);;	K20189|8.7e-80|lco:104922227|K20189 dysbindin | (RefSeq) dtnbp1; dysbindin isoform X1	--	--	--	Dysbindin (Dystrobrevin binding protein 1)	--	--	--	--
EVM0006336	novel_miR_594	--	--	Cellular Component: cellular_component (GO:0005575);; Cellular Component: intracellular (GO:0005622);; Cellular Component: cell (GO:0005623);; Cellular Component: cell part (GO:0044464);;	--	--	--	--	Domain of unknown function (DUF4566)	--	S	Function unknown	PREDICTED: uncharacterized protein C6orf62 homolog isoform X1 [Branchiostoma belcheri]
EVM0020142	novel_miR_594	--	--	Biological Process: mitotic sister chromatid segregation (GO:0000070);; Biological Process: cell cycle checkpoint (GO:0000075);; Biological Process: microtubule cytoskeleton organization (GO:0000226);; Cellular Component: nuclear chromosome (GO:0000228);; Biological Process: mitotic cell cycle (GO:0000278);; Biological Process: nuclear division (GO:0000280);; Cellular Component: chromosome, centr…	K11498|0.0e+00|lcf:108899330|K11498 centromeric protein E | (RefSeq) cenpe; centromere-associated protein E	--	[Z]	Cytoskeleton	Kinesin motor domain	Kinesin-related protein 4 OS=Dictyostelium discoideum OX=44689 GN=kif4 PE=2 SV=1	Z	Cytoskeleton	kinesin-like protein KIN-7L [Lingula anatina]
EVM0015313	novel_miR_594	--	--	Molecular Function: nucleic acid binding (GO:0003676);; Molecular Function: RNA binding (GO:0003723);; Molecular Function: metal ion binding (GO:0046872);;	K13094|0.0e+00|lcf:108889986|K13094 RNA-binding protein 5/10 | (RefSeq) rbm5; RNA-binding protein 5	--	[R]	General function prediction only	G-patch domain	--	A	RNA processing and modification	PREDICTED: RNA-binding protein 10-like isoform X3 [Branchiostoma belcheri]
EVM0012132	novel_miR_594	--	--	Biological Process: reproduction (GO:0000003);; Molecular Function: molecular_function (GO:0003674);; Molecular Function: transporter activity (GO:0005215);; Molecular Function: inorganic anion exchanger activity (GO:0005452);; Molecular Function: binding (GO:0005488);; Molecular Function: protein binding (GO:0005515);; Cellular Component: cellular_component (GO:0005575);; Cellular Component: cel…	K13855|0.0e+00|sdu:111237338|K13855 solute carrier family 4 (anion exchanger), member 2 | (RefSeq) LOW QUALITY PROTEIN: anion exchange protein 2-like	--	[P]	Inorganic ion transport and metabolism	HCO3- transporter family	--	P	Inorganic ion transport and metabolism	anion exchange protein 2 [Phallusia mammillata]
EVM0003334	novel_miR_594	--	--	--	K11583|3.8e-11|ccar:109096369|K11583 serine/threonine-protein phosphatase 2A regulatory subunit B'' | (RefSeq) serine/threonine-protein phosphatase 2A regulatory subunit B'' subunit beta-like	Adrenergic signaling in cardiomyocytes (ko04261)	--	--	Lipolysis stimulated receptor (LSR)	--	--	--	--
EVM0020236	novel_miR_594	[O]	Posttranslational modification, protein turnover, chaperones	Molecular Function: ATPase activator activity (GO:0001671);; Biological Process: regulation of protein phosphorylation (GO:0001932);; Biological Process: negative regulation of protein phosphorylation (GO:0001933);; Molecular Function: molecular_function (GO:0003674);; Molecular Function: catalytic activity (GO:0003824);; Molecular Function: binding (GO:0005488);; Molecular Function: protein bind…	K09530|0.0e+00|lcf:108897617|K09530 DnaJ homolog subfamily C member 10 [EC:1.8.4.-] | (RefSeq) dnajc10; dnaJ homolog subfamily C member 10	Protein processing in endoplasmic reticulum (ko04141)	[O]	Posttranslational modification, protein turnover, chaperones	Thioredoxin	Protein disulfide-isomerase A6 homolog OS=Drosophila melanogaster OX=7227 GN=CaBP1 PE=1 SV=1	O	Posttranslational modification, protein turnover, chaperones	dnaJ homolog subfamily C member 10 [Lingula anatina]
[truncated: 2,493 more rows]
