# Supplementary material for: Analysis of circRNA and miRNA expression profiles in IGF3-induced ovarian maturation in spotted scat (Scatophagus argus)
Source: Front Endocrinol (Lausanne). 2022 Nov 25;13:998207. doi: 10.3389/fendo.2022.998207 (PMC9732426; doi:10.3389/fendo.2022.998207)
Supplement: Supplementary file 3 [file Table_3.xls]

## Sheet: DE circRNA
GO enrichment analysis in host genes of DE circRNAs
GO_classify1	GO_classify2	All	DE
Total_gene		3547	129
cellular component	extracellular region	258	6
cellular component	cell	2332	71
cellular component	nucleoid	3	0
cellular component	membrane	1452	65
cellular component	cell junction	186	11
cellular component	membrane-enclosed lumen	583	15
cellular component	macromolecular complex	907	25
cellular component	organelle	1769	50
cellular component	other organism	54	1
cellular component	other organism part	54	1
cellular component	extracellular region part	158	4
cellular component	organelle part	1193	38
cellular component	membrane part	1183	62
cellular component	synapse part	226	13
cellular component	cell part	2332	71
cellular component	synapse	284	15
cellular component	supramolecular complex	133	4
molecular function	transcription factor activity, protein binding	113	4
molecular function	nucleic acid binding transcription factor activity	184	4
molecular function	catalytic activity	1258	48
molecular function	signal transducer activity	269	12
molecular function	structural molecule activity	126	4
molecular function	transporter activity	293	13
molecular function	binding	2439	80
molecular function	electron carrier activity	10	0
molecular function	morphogen activity	2	0
molecular function	antioxidant activity	10	0
molecular function	protein tag	1	0
molecular function	chemoattractant activity	4	0
molecular function	translation regulator activity	12	1
molecular function	chemorepellent activity	12	0
molecular function	molecular transducer activity	261	12
molecular function	molecular function regulator	301	14
biological process	reproduction	381	16
biological process	immune system process	280	10
biological process	behavior	239	11
biological process	metabolic process	1560	57
biological process	cellular process	2458	98
biological process	reproductive process	375	16
biological process	biological adhesion	234	16
biological process	signaling	919	45
biological process	multicellular organismal process	1098	46
biological process	developmental process	1006	47
biological process	growth	158	9
biological process	locomotion	386	20
biological process	single-organism process	2040	89
biological process	rhythmic process	63	1
biological process	response to stimulus	1260	52
biological process	localization	1063	46
biological process	multi-organism process	403	16
biological process	biological regulation	1870	74
biological process	cellular component organization or biogenesis	1091	45
biological process	cell aggregation	10	0
biological process	detoxification	12	0
biological process	presynaptic process involved in chemical synaptic transmission	54	2

## Sheet: DE miRNA
GO enrichment analysis in target genes of DE miRNAs
GO_classify1	GO_classify2	All	DE
Total_gene		17689	2361
cellular component	extracellular region	1375	209
cellular component	cell	10905	1530
cellular component	nucleoid	11	4
cellular component	membrane	6875	880
cellular component	cell junction	746	136
cellular component	membrane-enclosed lumen	2551	422
cellular component	macromolecular complex	3827	601
cellular component	organelle	8230	1189
cellular component	other organism	207	27
cellular component	other organism part	207	27
cellular component	extracellular region part	902	137
cellular component	organelle part	5255	814
cellular component	membrane part	5629	673
cellular component	synapse part	824	131
cellular component	cell part	10905	1530
cellular component	synapse	1032	160
cellular component	supramolecular complex	571	125
molecular function	transcription factor activity, protein binding	420	82
molecular function	nucleic acid binding transcription factor activity	1119	164
molecular function	catalytic activity	5968	782
molecular function	signal transducer activity	1435	180
molecular function	structural molecule activity	543	93
molecular function	transporter activity	1397	156
molecular function	binding	11650	1708
molecular function	electron carrier activity	59	0
molecular function	morphogen activity	8	0
molecular function	antioxidant activity	70	10
molecular function	metallochaperone activity	4	0
molecular function	protein tag	3	0
molecular function	chemoattractant activity	20	2
molecular function	translation regulator activity	32	6
molecular function	chemorepellent activity	29	8
molecular function	molecular transducer activity	1368	165
molecular function	molecular function regulator	1198	231
biological process	reproduction	1613	267
biological process	cell killing	3	0
biological process	immune system process	1290	214
biological process	behavior	930	143
biological process	metabolic process	7510	986
biological process	cellular process	11382	1604
biological process	reproductive process	1596	265
biological process	biological adhesion	814	173
biological process	signaling	4227	653
biological process	multicellular organismal process	4916	779
biological process	developmental process	4494	729
biological process	growth	579	115
biological process	locomotion	1472	284
biological process	single-organism process	9743	1369
biological process	rhythmic process	261	44
biological process	response to stimulus	5735	859
biological process	localization	4641	684
biological process	multi-organism process	1733	285
biological process	biological regulation	8843	1300
biological process	cellular component organization or biogenesis	4549	763
biological process	cell aggregation	33	5
biological process	detoxification	81	11
biological process	presynaptic process involved in chemical synaptic transmission	169	32
