# Supplementary material for: Analysis of circRNA and miRNA expression profiles in IGF3-induced ovarian maturation in spotted scat (Scatophagus argus)
Source: Front Endocrinol (Lausanne). 2022 Nov 25;13:998207. doi: 10.3389/fendo.2022.998207 (PMC9732426; doi:10.3389/fendo.2022.998207)
Supplement: Supplementary file 4 [file Table_4.xls]

## Sheet: DE circRNA
KEGG pathway enrichment analysis in host genes of DE circRNAs
ID	Description	GeneRatio	BgRatio	enrich_factor	pvalue	qvalue	geneID	gene_number	Contained
ko04340	Hedgehog signaling pathway	0.0536	0.0113	4.72	0.0233547	0.303878	EVM0003669;EVM0007272;EVM0009629	3	down
ko04070	Phosphatidylinositol signaling system	0.0536	0.012	4.47	0.0270511	0.303878	EVM0004981;EVM0006432;EVM0014229	3	up&down
ko00514	Other types of O-glycan biosynthesis	0.0536	0.0126	4.25	0.0310425	0.303878	EVM0003846;EVM0013546;EVM0016870	3	up&down
ko04080	Neuroactive ligand-receptor interaction	0.0893	0.0397	2.25	0.0676649	0.303878	EVM0014422;EVM0014465;EVM0014762;EVM0019175;EVM0024102	5	up&down
ko04151	PI3K-Akt signaling pathway	0.0179	0.0013	14.16	0.0693927	0.303878	EVM0007801	1	down
ko05167	Kaposi sarcoma-associated herpesvirus infection	0.0179	0.0013	14.16	0.0693927	0.303878	EVM0012790	1	down
ko05203	Viral carcinogenesis	0.0179	0.0013	14.16	0.0693927	0.303878	EVM0023178	1	down
ko04514	Cell adhesion molecules	0.0536	0.0195	2.74	0.0933217	0.303878	EVM0000695;EVM0012606;EVM0016941	3	down
ko00650	Butanoate metabolism	0.0179	0.0019	9.44	0.102293	0.303878	EVM0011130	1	up
ko04724	Glutamatergic synapse	0.0179	0.0019	9.44	0.102293	0.303878	EVM0000981	1	up
ko04621	NOD-like receptor signaling pathway	0.0357	0.0101	3.54	0.107135	0.303878	EVM0017970;EVM0021196	2	down
ko04141	Protein processing in endoplasmic reticulum	0.0536	0.0214	2.5	0.115474	0.303878	EVM0001210;EVM0012142;EVM0012998	3	up
ko00270	Cysteine and methionine metabolism	0.0179	0.0025	7.08	0.13405	0.325628	EVM0002046	1	down
ko04916	Melanogenesis	0.0357	0.0126	2.83	0.155303	0.346744	EVM0008250;EVM0010886	2	down
ko00565	Ether lipid metabolism	0.0179	0.0032	5.66	0.164703	0.346744	EVM0021985	1	up
ko03040	Spliceosome	0.0357	0.0139	2.57	0.180735	0.356713	EVM0000335;EVM0011285	2	down
ko04512	ECM-receptor interaction	0.0357	0.0151	2.36	0.206755	0.384064	EVM0003950;EVM0023380	2	down
ko04360	Axon guidance	0.0357	0.0158	2.27	0.219922	0.385828	EVM0006516;EVM0023653	2	up
ko04810	Regulation of actin cytoskeleton	0.0536	0.0315	1.7	0.257775	0.428434	EVM0001747;EVM0014350;EVM0022564	3	up&down
ko00190	Oxidative phosphorylation	0.0179	0.0069	2.57	0.327462	0.517045	EVM0012653	1	down

## Sheet: DE miRNA
KEGG pathway enrichment analysis in target genes of DE miRNAs
ID	Description	GeneRatio	BgRatio	enrich_factor	pvalue	qvalue	geneID	gene_number	Contained
ko04512	ECM-receptor interaction	0.0303	0.015	2.02	0.000132035	0.0204307	EVM0001031;EVM0001908;EVM0001928;EVM0001958;EVM0002094;EVM0005276;EVM0005311;EVM0005315;EVM0007532;EVM0010107;EVM0010446;EVM0010539;EVM0010779;EVM0010807;EVM0011569;EVM0011801;EVM0013480;EVM0014141;EVM0014779;EVM0014886;EVM0016002;EVM0017211;EVM0018656;EVM0019140;EVM0019785;EVM0020493;EVM0021465;EVM0021789;EVM0023251	29	up&down
ko02010	ABC transporters	0.0136	0.0057	2.37	0.00214415	0.137401	EVM0002470;EVM0005439;EVM0005955;EVM0005993;EVM0008614;EVM0011088;EVM0011162;EVM0011321;EVM0011934;EVM0012783;EVM0015928;EVM0021770;EVM0023474	13	up&down
ko00310	Lysine degradation	0.0178	0.0087	2.03	0.00294484	0.137401	EVM0002507;EVM0002600;EVM0003574;EVM0006080;EVM0007786;EVM0008892;EVM0009104;EVM0009852;EVM0011946;EVM0012290;EVM0012396;EVM0013396;EVM0016352;EVM0018942;EVM0019542;EVM0020892;EVM0023981	17	up&down
ko04340	Hedgehog signaling pathway	0.0146	0.0067	2.17	0.00355187	0.137401	EVM0002299;EVM0002760;EVM0003104;EVM0004727;EVM0005159;EVM0005719;EVM0007272;EVM0011013;EVM0014179;EVM0015718;EVM0016076;EVM0018753;EVM0022439;EVM0023187	14	up&down
ko04371	Apelin signaling pathway	0.0188	0.0102	1.84	0.00708189	0.19597	EVM0002219;EVM0004042;EVM0006209;EVM0007116;EVM0007122;EVM0007194;EVM0009891;EVM0010974;EVM0014593;EVM0015088;EVM0015293;EVM0016734;EVM0016754;EVM0018406;EVM0019544;EVM0020203;EVM0021887;EVM0023425	18	up&down
ko04530	Tight junction	0.0355	0.0233	1.52	0.00759884	0.19597	EVM0000417;EVM0002160;EVM0004480;EVM0005241;EVM0006446;EVM0006657;EVM0006773;EVM0007767;EVM0007852;EVM0008002;EVM0008398;EVM0010078;EVM0010198;EVM0010211;EVM0010678;EVM0011488;EVM0011571;EVM0012302;EVM0012768;EVM0012939;EVM0013277;EVM0014034;EVM0014920;EVM0015970;EVM0017694;EVM0018097;EVM0019324;EVM0020914;EVM0020990;EVM0021902;EVM0022090;EVM0022226;EVM0022615;EVM0024116	34	up&down
ko04510	Focal adhesion	0.0104	0.0047	2.2	0.011568	0.200263	EVM0004275;EVM0004767;EVM0007297;EVM0007560;EVM0008074;EVM0014675;EVM0015756;EVM0019170;EVM0019972;EVM0020064	10	up&down
ko03015	mRNA surveillance pathway	0.0157	0.0085	1.85	0.0127162	0.200263	EVM0000286;EVM0001091;EVM0004148;EVM0006098;EVM0006233;EVM0008319;EVM0008641;EVM0009162;EVM0010750;EVM0011628;EVM0011873;EVM0019837;EVM0020029;EVM0021081;EVM0023025	15	up&down
ko04330	Notch signaling pathway	0.023	0.0141	1.63	0.0133825	0.200263	EVM0001097;EVM0003331;EVM0004265;EVM0007862;EVM0007961;EVM0008306;EVM0010973;EVM0012246;EVM0013079;EVM0013567;EVM0014347;EVM0014353;EVM0014923;EVM0019492;EVM0020487;EVM0020711;EVM0021352;EVM0021867;EVM0022208;EVM0023170;EVM0023684;EVM0024194	22	up&down
ko05160	Hepatitis C	0.0021	0.0002	8.38	0.0142364	0.200263	EVM0004846;EVM0005345	2	down
ko05231	Choline metabolism in cancer	0.0021	0.0002	8.38	0.0142364	0.200263	EVM0006046;EVM0022803	2	up&down
ko04810	Regulation of actin cytoskeleton	0.0397	0.0283	1.4	0.0185965	0.239797	EVM0000032;EVM0000969;EVM0001054;EVM0001221;EVM0001472;EVM0001747;EVM0002061;EVM0002276;EVM0003279;EVM0003679;EVM0004304;EVM0005171;EVM0005465;EVM0007059;EVM0007610;EVM0007792;EVM0008577;EVM0008894;EVM0009290;EVM0010403;EVM0011603;EVM0013116;EVM0014129;EVM0014222;EVM0014512;EVM0016065;EVM0016268;EVM0016449;EVM0017880;EVM0018676;EVM0018975;EVM0019123;EVM0019659;EVM0019880;EVM0019978;EVM0020816;EVM…	38	up&down
ko03460	Fanconi anemia pathway	0.0146	0.0084	1.75	0.0247398	0.294474	EVM0001200;EVM0005685;EVM0007069;EVM0007488;EVM0008706;EVM0010664;EVM0012498;EVM0012649;EVM0012968;EVM0017998;EVM0019230;EVM0019423;EVM0019637;EVM0022745	14	up&down
ko03420	Nucleotide excision repair	0.0084	0.004	2.09	0.0307801	0.340201	EVM0007283;EVM0009497;EVM0009508;EVM0014242;EVM0016649;EVM0022047;EVM0023403;EVM0024060	8	up&down
ko04110	Cell cycle	0.0104	0.0056	1.86	0.0363333	0.357866	EVM0002221;EVM0007496;EVM0009899;EVM0010525;EVM0010954;EVM0012381;EVM0012852;EVM0013120;EVM0022176;EVM0023848	10	up&down
ko05017	Spinocerebellar ataxia	0.0021	0.0004	5.58	0.0393166	0.357866	EVM0008151;EVM0017317	2	down
ko05414	Dilated cardiomyopathy	0.0021	0.0004	5.58	0.0393166	0.357866	EVM0003326;EVM0006972	2	down
ko04910	Insulin signaling pathway	0.0188	0.0123	1.52	0.043929	0.377635	EVM0000929;EVM0001504;EVM0002642;EVM0003289;EVM0003904;EVM0004797;EVM0005541;EVM0007710;EVM0009049;EVM0009862;EVM0010266;EVM0010857;EVM0013431;EVM0015244;EVM0020405;EVM0020801;EVM0022179;Scatophagus_argus_newGene_2433	18	up&down
ko04015	Rap1 signaling pathway	0.0052	0.0022	2.33	0.0545684	0.444408	EVM0000844;EVM0001695;EVM0008096;EVM0009344;EVM0012760	5	down
ko04320	Dorso-ventral axis formation	0.0042	0.0016	2.58	0.0597198	0.450774	EVM0007350;EVM0016244;EVM0018628;EVM0021089	4	down
